# Supplementary material for: Epigenetic modifications regulate cultivar-specific root development and metabolic adaptation to nitrogen availability in wheat
Source: Nat Commun. 2023 Dec 12;14:8238. doi: 10.1038/s41467-023-44003-6 (PMC10716289; doi:10.1038/s41467-023-44003-6)
Supplement: Supplementary file 4 — Supplementary Data 1 [file 41467_2023_44003_MOESM4_ESM.xlsx]

## Sheet: Supplementary Data1
Differential expressed NMGs
Tissue	Gene ID	Family	Gene_name	Expression-KN9204_NN (TPM)	Expression-KN9204_LN (TPM)	Expression-J411_NN (TPM)	Expression-J411_LN (TPM)
Root	TraesCS6A02G031200	NRT2	TaNRT2_6A	4.543	286.074	1.504	363.339
Root	TraesCS6D02G035600	NRT2	TaNRT2_6D	4.38667	312.149	0.597	419.49
Root	TraesCS4D02G097400	APC		1.78567	4.97767	0.509667	5.183
Root	TraesCS6A02G333900	NIR		77.1907	62.3227	70.9493	205.033
Root	TraesCS6B02G024900	NIA		48.087	36.868	54.589	142.227
Root	TraesCS6D02G035800	NRT2		9.377	6.28467	3.024	42.612
Root	TraesCS6B02G044300	NRT2	TaNRT2_6B	19.1283	12.1687	5.29467	70.4813
Root	TraesCS6A02G030900	NRT2		7.11767	8.23233	1.59133	40.4273
Root	TraesCS6B02G044200	NRT2		0.787667	3.42933	0.189333	80.9403
Root	TraesCS6B02G044100	NRT2		0.910667	6.54567	0.778667	193.104
Root	TraesCS6D02G313100	NIR		92.162	102.203	80.71	299.468
Root	TraesCS7D02G366200	APC		4.99167	2.077	3.62033	9.02633
Root	TraesCS6D02G306000	NIA		86.9237	114.51	94.606	305.079
Root	TraesCS6B02G356800	NIA		28.7393	45.6217	29.4697	186.622
Root	TraesCS6A02G031000	NRT2		0.253333	1.57533	0.0993333	8.887
Root	TraesCS6D02G035700	NRT2		2.978	13.3773	0.573	91.2657
Root	TraesCS6B02G044400	NRT2		3.456	17.8843	1.00667	72.771
Root	TraesCS6A02G326200	NIA		30.8733	51.8513	20.62	169.6
Root	TraesCS6A02G017500	NIA		34.8203	100.258	30.1963	238.084
Root	TraesCS6D02G035900	NRT2		6.50667	15.9747	2.49367	48.7403
Root	TraesCS6A02G031100	NRT2		0.411333	7.074	0.141667	24.2043
Root	TraesCS6B02G126800	CLC		1.09767	12.5507	0.611	44.2707
Root	TraesCS6B02G044000	NRT2		2.388	134.282	0.888667	535.305
Root	TraesCS6A02G098600	CLC		2.57833	27.165	0.855667	102.562
Root	TraesCS3D02G480000	APC		0.167	1.40467	0.427667	4.171
Root	TraesCS4A02G440700	NPF		0.434667	1.73167	1.02067	4.53367
Root	TraesCS2D02G529000	TF		21.5323	39.978	42.3497	96.783
Root	TraesCS3A02G096000	APC		0.729333	1.617	2.77167	11.915
Root	TraesCS7D02G507300	APC		16.875	16.8313	21.51	35.746
Root	TraesCS1B02G212200	NPF		6.59333	17.326	12.2183	24.7173
Root	TraesCS3D02G333100	TF		2.24733	4.52667	7.85367	6.33567
Root	TraesCS2B02G326900	CLC		13.7463	7.75133	45.8763	36.4587
Root	TraesCS4D02G195100	ASN		5.86033	4.81333	37.762	35.102
Root	TraesCS1A02G422100	ASN		4.17833	3.937	8.26467	8.26033
Root	TraesCS4B02G047400	GS		0.488667	0.275	1.275	1.40733
Root	TraesCS2B02G626100	NPF		0	0.012	0.457333	0.664333
Root	TraesCS4B02G035500	CLC		1.57067	1.714	3.48233	4.396
Root	TraesCS6A02G142600	NPF		0.034	0.182	1.00433	1.56
Root	TraesCS3B02G225800	TF		7.274	8.149	14.3163	19.8027
Root	TraesCS7D02G378300	NPF		21.2193	9.79	21.188	3.799
Root	TraesCS5B02G406300	TF		24.5457	2.951	27.9447	9.62733
Root	TraesCS5A02G401600	TF		57.0657	9.88667	60.3	23.4467
Root	TraesCS5D02G411800	TF		49.1643	5.67067	56.1783	24.319
Root	TraesCS1A02G211000	NPF		6.57433	0.641667	8.49	2.54867
Root	TraesCS4D02G077600	TF		240.595	77.9967	255.216	207.745
Root	TraesCS4B02G078800	TF		146.475	41.1323	145.38	129.709
Root	TraesCS4A02G236200	TF		128.697	42.362	128.056	128.901
Root	TraesCS5B02G075300	TF		38.1693	9.74033	27.284	26.203
Root	TraesCS7D02G295400	TF		9.274	15.9983	18.9787	12.689
Root	TraesCS3A02G382100	NPF		14.229	9.131	37.382	7.24133
Root	TraesCS3D02G375900	NPF		16.688	5.61233	41.7407	4.62467
Root	TraesCS5A02G315000	APC		3.39767	2.03667	8.124	4.178
Root	TraesCS7B02G020500	NPF		8.67367	15.6643	1.724	6.34933
Root	TraesCS4D02G233300	NPF		9.266	14.3903	4.05433	6.86467
Root	TraesCS2A02G268400	APC		81.192	124.024	38.9823	76.7887
Root	TraesCS7B02G283400	NPF		4.60067	7.21267	1.46033	4.331
Root	TraesCS5A02G388000	NPF		1.86633	3.24633	0.289667	1.69633
Root	TraesCS3B02G178600	SLAH		0.708667	0.805333	0.0146667	0.182333
Root	TraesCS4A02G440600	NPF		19.726	25.6453	3.015	6.61
Root	TraesCS2B02G626000	NPF		7.95633	13.8507	4.72633	1.35967
Root	TraesCS2B02G626600	NPF		2.682	3.78767	1.59	1.113
Root	TraesCS2D02G519000	CLC		1.23567	1.90967	0.585667	0.729333
Root	TraesCS3B02G424700	NPF		6.00067	8.44533	3.54533	3.78267
Root	TraesCS4D02G134400	APC		6.93333	14.0013	0	0.0153333
Root	TraesCS4A02G440300	NPF		1.42867	3.51467	0.031	0
Root	TraesCS3D02G376300	NPF		1.64433	2.76467	0.906333	0.739333
Root	TraesCS2B02G626700	NPF		1.65533	5.214	0.481667	0.204667
Root	TraesCS7A02G381700	NPF		0.844333	3.43033	0	0.0286667
Root	TraesCS7B02G311400	NPF		5.50033	9.65633	3.99567	4.12567
Root	TraesCS5A02G115800	APC		55.4507	119.556	15.3817	30.4523
Root	TraesCS3A02G056400	NPF		2.88767	13.3723	1.104	2.04
Root	TraesCS3A02G484862	APC		1.04433	6.888	0.218333	3.11767
Root	TraesCS2A02G007500	NPF		4.86567	23.1033	3.89233	11.6477
Root	TraesCS7B02G020300	NPF	TaNPF2.3_7B	0.824	7.921	0.201	3.478
Root	TraesCS1A02G150200	NPF		1.67633	2.43733	0.516	1.72567
Root	TraesCS2D02G583600	NPF		2.42967	4.248	0.624667	2.67467
Root	TraesCS7A02G121700	NPF	TaNPF2.3_7A	8.23233	12.5557	3.164	10.1697
Root	TraesCS7D02G120200	NPF	TaNPF2.3_7D	11.068	16.272	4.21	12.6153
Root	TraesCS2B02G013000	NPF		2.40233	5.418	0.863	3.593
Root	TraesCS1D02G147200	NPF		1.78967	2.58467	0.574333	2.40067
Root	TraesCS7A02G054000	NPF		31.044	16.5867	11.526	14.0873
Root	TraesCS1B02G225000	NPF		6.49133	1.62733	1.599	2.697
Root	TraesCS1A02G210900	NPF		11.7167	0	3.13367	0.284333
Root	TraesCS2A02G074800	NRT2		3.501	1.19467	1.446	0.835
Root	TraesCS7D02G049300	NPF		11.6393	7.833	1.02167	2.323
Root	TraesCS2A02G565600	NPF		14.6543	10.6993	2.603	3.694
Root	TraesCS2D02G500600	GS		105.953	76.615	7.52233	6.898
Root	TraesCS7B02G100100	APC		4.575	3.02333	0	0.0163333
Root	TraesCS2D02G500000	APC		21.2667	15.974	4.79	5.44033
Root	TraesCS1B02G459700	APC		1.24867	1.32733	0.11	0.256667
Root	TraesCS3D02G159600	SLAH		0.830667	0.841	0.028	0.196
Root	TraesCS4A02G215300	APC		1.78767	1.13367	0.232333	1.755
Leaf	TraesCS3D02G333100	TF	TaNAC2_3D	1.51813	2.74779	1.04163	0.752894
Leaf	TraesCS6D02G020700	NIA	TaNIA_6D	28.4353	75.0307	24.8854	21.524
Leaf	TraesCS5D02G411800	TF	TaHHO_5D	10.4127	15.0641	11.0481	4.44075
Leaf	TraesCS5A02G401600	TF	TaHHO_5A	16.2373	28.6481	16.7935	5.79727
Leaf	TraesCS2A02G264800	TF	TaHHO_2A.1	68.3244	84.149	60.4149	47.5894
Leaf	TraesCS6A02G017500	NIA	TaNIA_6A	23.9337	50.4102	27.7594	24.2477
Leaf	TraesCS2A02G116100	TF	TaHHO_2A.2	3.07654	19.3269	6.52461	4.46554
Leaf	TraesCS2D02G119100	TF	TaHHO_2D	1.41001	14.7312	2.53896	2.23816
Leaf	TraesCS2B02G135600	TF	TaHHO_2B	0.711693	10.1895	3.82182	3.9046
Leaf	TraesCS5D02G012500	NPF	TaGTR2_5D	2.12615	3.67899	4.65236	9.82698
Leaf	TraesCS3B02G420700	APC	TaAAP1_3B	0.736061	0.811777	1.69529	3.08708
Leaf	TraesCS2B02G626600	NPF	TaNPF5.10_2B	0.693481	0.685777	1.75727	2.40424
Leaf	TraesCS5A02G508500	NPF	TaPTR3_5A	1.1937	1.53462	1.04915	5.04423
Leaf	TraesCS7D02G366200	APC	TaAAP1_7D	1.99234	2.79201	18.0803	21.3868
Leaf	TraesCS6A02G175800	TF	TaHY5_6A	15.648	18.7039	34.0979	35.3612
Leaf	TraesCS5A02G434100	GDH		0.043732	0.142407	0.219947	1.90053
Leaf	TraesCS1B02G280000	NPF		1.49745	2.18696	1.45814	5.61461
Leaf	TraesCS7A02G206400	NPF		2.31292	6.43196	5.87895	10.8142
Leaf	TraesCS5D02G442000	GDH		0.192003	1.30854	1.06439	2.42004
Leaf	TraesCS2A02G251800	TF		1.18483	1.06	8.46725	2.22975
Leaf	TraesCS2B02G271700	TF		1.87827	2.94189	7.04085	3.62718
Leaf	TraesCS5B02G480900	TF		22.6684	28.8088	78.3995	55.3608
Leaf	TraesCS1D02G433200	SLAH		0.0913382	0.0724358	0.719051	0.420832
Leaf	TraesCS3B02G402200	APC		0.103822	0.0969282	1.04179	0.614329
Leaf	TraesCS1D02G432900	SLAH		0.115187	0.054422	1.01287	0.53057
Leaf	TraesCS4B02G035500	CLC		1.68885	2.36739	4.90274	4.14815
Leaf	TraesCS7D02G189100	APC		0.238449	0.476876	1.72547	1.53711
Leaf	TraesCS5A02G468300	TF		15.8751	19.5495	50.9408	46.0523
Leaf	TraesCS5D02G481200	TF		22.4545	27.3996	67.1115	59.7559
Leaf	TraesCS7D02G309400	APC		17.7047	20.1235	42.7322	39.8996
Leaf	TraesCS5A02G115100	APC		8.05577	10.2516	26.182	22.432
Leaf	TraesCS7A02G531000	NPF		5.71805	6.32247	21.2887	18.4053
Leaf	TraesCS6A02G348400	APC		4.06585	1.36213	7.67984	5.86857
Leaf	TraesCS2A02G406000	APC		0.869718	1.88711	3.42664	2.92553
Leaf	TraesCS1A02G211000	NPF		1.84185	6.5926	8.60571	7.87785
Leaf	TraesCS6B02G271500	APC		4.62393	4.05865	10.1616	15.817
Leaf	TraesCS2A02G309100	NPF		0.56404	0.155669	1.71466	2.49566
Leaf	TraesCS6A02G254100	APC		2.4844	1.28704	9.35841	13.0761
Leaf	TraesCS2B02G626100	NPF		0	0	1.81019	2.50427
Leaf	TraesCS1D02G256700	NPF		0.358334	0.0736396	2.87624	3.7742
Leaf	TraesCS3A02G096000	APC		0.33879	0.294622	1.87061	2.18715
Leaf	TraesCS5B02G023300	APC		5.32303	7.56093	26.2287	29.5525
Leaf	TraesCS7B02G312600	NPF		1.00635	1.21339	8.96378	9.37245
Leaf	TraesCS5B02G079100	APC		6.21934	7.8009	16.1538	16.4922
Leaf	TraesCS5D02G125700	APC		16.1617	20.5723	43.8647	43.4786
Leaf	TraesCS6D02G235500	APC		7.3354	8.27053	18.5179	17.4353
Leaf	TraesCS3D02G402300	APC		0.298968	0.172054	1.31027	1.29092
Leaf	TraesCS2D02G362900	AMT		66.6324	59.8003	106.652	107.746
Leaf	TraesCS2D02G402900	APC		0.775047	1.93484	3.05364	3.22262
Leaf	TraesCS4D02G077600	TF		5.0553	3.3128	7.76992	0.680149
Leaf	TraesCS2B02G065200	APC		0.768306	0.316283	0.808303	0
Leaf	TraesCS4B02G029600	NPF		12.0454	16.1034	16.7881	8.96172
Leaf	TraesCS4A02G236200	TF		3.68675	4.09644	5.81721	1.41183
Leaf	TraesCS5B02G406300	TF		15.612	16.675	17.0379	5.32229
Leaf	TraesCS2A02G499800	APC		0.0247929	0.590696	0.954734	0.252618
Leaf	TraesCS6B02G024900	NIA		17.2318	29.7887	37.3525	19.1129
Leaf	TraesCS1A02G295300	AMT		0.567367	1.33123	2.27211	0.956026
Leaf	TraesCS3A02G369200	APC		28.4194	36.8802	14.697	18.7145
Leaf	TraesCS7A02G381700	NPF		0.756252	1.08095	0.0564035	0.136528
Leaf	TraesCS6D02G003200	APC		8.836	11.326	4.39846	5.08243
Leaf	TraesCS2D02G256000	APC		0.813059	1.5865	0	0
Leaf	TraesCS2B02G626000	NPF		7.55189	12.6896	1.62409	1.93631
Leaf	TraesCS6D02G306000	NIA		1.36772	2.83955	0.129237	0.16731
Leaf	TraesCS2A02G268200	APC		5.61015	8.36171	2.32106	1.87289
Leaf	TraesCS5A02G115800	APC		2.89679	4.59292	0.591895	0.406336
Leaf	TraesCS6A02G333900	NIR		55.5743	96.4428	44.0356	28.2947
Leaf	TraesCS3A02G225100	SLAH		3.11333	8.45061	0.837789	1.81725
Leaf	TraesCS4A02G440600	NPF		1.16383	3.44324	0.174015	0.48483
Leaf	TraesCS3B02G424700	NPF		3.25239	7.14846	2.64769	2.97696
Leaf	TraesCS3B02G254700	SLAH		1.94132	7.79259	0.597798	0.908357
Leaf	TraesCS2A02G338800	APC		3.77022	8.43098	1.4057	4.13581
Leaf	TraesCS3D02G385700	NPF		1.76018	4.28875	0.644334	1.63303
Leaf	TraesCS3D02G228400	SLAH		0.663243	2.42865	0.341855	0.770767
Leaf	TraesCS6D02G313100	NIR		85.6196	125.635	79.9206	49.9545
Leaf	TraesCS1B02G225000	NPF		15.994	20.6016	13.9412	10.5883
Leaf	TraesCS3A02G382100	NPF		0.76386	0.639722	0.116316	0.579041
Leaf	TraesCS4D02G134400	APC		9.97544	10.6687	0	0
Leaf	TraesCS3A02G056400	NPF		12.7937	17.5499	0.498484	0.841591
Leaf	TraesCS6A02G326200	NIA		0.600487	0.810883	0.0808063	0.0773722
Leaf	TraesCS4B02G090800	NPF		0.628592	0.490587	0.0449106	0.056054
Leaf	TraesCS2D02G500600	GS		619.389	558.479	53.1632	67.8725
Leaf	TraesCS7B02G433400	APC		2.20171	2.48609	1.54973	0.804779
Leaf	TraesCS2A02G443700	NPF		14.0748	15.4416	12.6597	7.68383
Leaf	TraesCS5B02G414000	NPF		18.3732	15.0746	12.8843	7.54288
Leaf	TraesCS5B02G457100	CLC		9.15213	6.89634	4.78498	1.58597
Leaf	TraesCS5A02G449500	CLC		7.42312	5.31127	3.59355	1.37166
Leaf	TraesCS7B02G188000	TF		44.1274	38.7091	25.2468	15.4525
Leaf	TraesCS7A02G299400	TF		97.6059	89.3252	61.327	40.05
Leaf	TraesCS7D02G295400	TF		62.9363	58.7196	35.9766	21.8299
Leaf	TraesCS2A02G007500	NPF		30.4603	19.8248	14.4054	10.2669
Seed	TraesCS5A02G037900	NPF		0.108015	1.079	0.0849883	0.138566
Seed	TraesCS2A02G565600	NPF	TaNPF5.10_2A	3.39045	5.97876	1.62656	1.52547
Seed	TraesCS2D02G500600	GS	TaGS_2D	0.880946	2.08863	0.17491	0.0353004
Seed	TraesCS7B02G433400	APC		3.0155	5.69413	1.77266	1.49401
Seed	TraesCS2B02G626700	NPF	TaNPF5.10_2B	1.34448	2.61415	0.119189	0.0937942
Seed	TraesCS4B02G194400	ASN		1.18313	1.23903	0.189537	0.0523285
Seed	TraesCS7B02G201900	NPF	TaNRT1.1_7B	1.60617	1.72026	0.308523	0.301217
Seed	TraesCS2D02G519000	CLC	TaCLCG_2D	1.86409	1.74828	0.406361	0.516104
Seed	TraesCS4D02G134400	APC		5.30607	5.12093	0	0
Seed	TraesCS7D02G297000	NPF	TaNRT1.1_7D	1.67563	1.9864	0.432897	0.65906
Seed	TraesCS7B02G311400	NPF		0.529392	0.782018	0.035447	0.138047
Seed	TraesCS5A02G434100	GDH		2.00477	1.69206	0.451537	0.617836
Seed	TraesCS7A02G299400	TF		8.82297	6.69829	1.04144	0.96581
Seed	TraesCS7D02G295400	TF		8.72043	6.1786	0.538715	0.333692
Seed	TraesCS5A02G449500	CLC		4.9964	4.30259	0.729364	0.444022
Seed	TraesCS2B02G152900	GOGAT	TaGOGAT_2B	7.99584	4.21451	1.67668	0.935844
Seed	TraesCS5B02G457100	CLC		1.99404	1.27301	0.149512	0.164634
Seed	TraesCS7B02G188000	TF		10.3853	6.9351	0.876156	0.54355
Seed	TraesCS2D02G132900	GOGAT	TaGOGAT_2D	6.90054	4.52785	1.34877	0.896951
Seed	TraesCSU02G130200	NPF		6.61701	14.3673	13.2273	13.1858
Seed	TraesCS3B02G420700	APC	TaAAP1_3B	0.401209	2.23033	1.9848	2.61397
Seed	TraesCS2A02G500400	GS	TaGS_2A	0.390314	1.07383	1.4606	1.48015
Seed	TraesCS5A02G485000	NPF		0.602084	1.94268	2.10508	2.50154
Seed	TraesCS3A02G436100	TF		1.01664	2.42844	2.88839	3.1547
Seed	TraesCS7B02G213000	APC		2.49624	3.55595	5.89896	4.53813
Seed	TraesCS7B02G312600	NPF		0	0.0135672	0.593343	0.561025
Seed	TraesCS7B02G100100	APC		4.27965	4.39966	10.1495	10.4572
Seed	TraesCS1B02G124600	TF		1.92644	2.46749	107.427	113.679
Seed	TraesCS7D02G507300	APC		1.1641	1.58353	3.56254	3.80855
Seed	TraesCS3A02G096000	APC		0.178185	0.389009	1.90046	2.2049
Seed	TraesCS6A02G269200	APC		1.76473	2.50136	4.6563	4.95804
Seed	TraesCS3D02G333100	TF		2.56623	4.06908	9.15997	10.0047
Seed	TraesCS7D02G366200	APC		1.16858	1.95636	4.21386	5.07324
Seed	TraesCS5A02G485300	NPF		1.7006	4.13515	6.94987	7.4565
Seed	TraesCS7D02G196100	APC		1.88507	4.4138	8.85672	10.032
Seed	TraesCS2D02G576000	NPF		0.605071	1.14824	1.87112	2.07941
Seed	TraesCS7A02G194500	APC		3.02035	5.4634	10.8684	10.6653
