# Supplementary material for: Epigenetic modifications regulate cultivar-specific root development and metabolic adaptation to nitrogen availability in wheat
Source: Nat Commun. 2023 Dec 12;14:8238. doi: 10.1038/s41467-023-44003-6 (PMC10716289; doi:10.1038/s41467-023-44003-6)
Supplement: Supplementary file 5 — Supplementary Data 2 [file 41467_2023_44003_MOESM5_ESM.xlsx]

## Sheet: Supplementary Data 2
Differential H3K27ac peaks of NMGs
Tissue	Diff_H3K27ac_peaks	H3K27ac_KN9204_NN(FPKM)	H3K27ac_KN9204_LN(FPKM)	H3K27ac_J411_NN(FPKM)	H3K27ac_J411_LN(FPKM)	Gene ID	Family
Root	chr1B:151075941-151076091	0.149	0.344	1.027	0.213	TraesCS1B02G124600	TF
Root	chr1B:151075296-151075812	0.303	0.46	0.896	0.433	TraesCS1B02G124600	TF
Root	chr1A:445509149-445509928	0.416	0.729	1.602	0.716	TraesCS1A02G253600	TF
Root	chr1A:445510286-445511263	0.595	0.73	1.262	0.424	TraesCS1A02G253600	TF
Root	chr1A:458216757-458217240	0.601	0.62	0.51	0.198	TraesCS1A02G262700	TF
Root	chr7B:701189653-701191110	0.989	1.007	1.121	2.779	TraesCS7B02G433800	TF
Root	chr7B:701186556-701186706	0.819	0.826	1.541	2.763	TraesCS7B02G433800	TF
Root	chr1B:465384313-465384560	1.176	1.422	2.37	0.71	TraesCS1B02G264600	TF
Root	chr1B:465385174-465385349	1.66	2.125	1.937	0.911	TraesCS1B02G264600	TF
Root	chr1B:480444770-480445127	0.407	0.376	1.036	0.089	TraesCS1B02G273300	TF
Root	chr1D:100655075-100655567	1.181	1.386	1.66	0.259	TraesCS1D02G107600	TF
Root	chr1D:100652707-100653162	0.81	0.976	1.592	0.315	TraesCS1D02G107600	TF
Root	chr1D:100654779-100654963	0.546	0.618	1.758	0.347	TraesCS1D02G107600	TF
Root	chr1D:100652019-100652306	0.311	0.648	0.805	0.611	TraesCS1D02G107600	TF
Root	chr1D:345407135-345407770	0.915	1.074	2.475	1.155	TraesCS1D02G253200	TF
Root	chr1D:356935492-356935812	0.559	0.484	0.289	0.498	TraesCS1D02G262700	TF
Root	chr2A:382806942-382807568	1.017	1.502	1.378	3.107	TraesCS2A02G251800	TF
Root	chr2A:382807987-382808181	0.576	0.799	0.953	2.383	TraesCS2A02G251800	TF
Root	chr2A:382808603-382808798	1.203	1.06	1.343	1.799	TraesCS2A02G251800	TF
Root	chr2B:373302872-373303213	1.016	1.181	1.31	3.927	TraesCS2B02G271700	TF
Root	chr2B:373302313-373302673	0.745	0.947	1.241	2.834	TraesCS2B02G271700	TF
Root	chr2A:420227958-420228118	2.164	0.452	0.867	0.399	TraesCS2A02G264800	TF
Root	chr2A:420225578-420225885	2.038	0.639	1.556	1.246	TraesCS2A02G264800	TF
Root	chr2A:662902138-662902448	0.937	1.233	1.491	0.463	TraesCS2A02G407200	TF
Root	chr2A:746687942-746688279	2.055	2.023	1.692	6.292	TraesCS2A02G526300	TF
Root	chr2B:102125130-102126093	0.766	0.654	1.232	0.381	TraesCS2B02G135600	TF
Root	chr2B:383058052-383058397	1.198	0.689	1.786	1.294	TraesCS2B02G277300	TF
Root	chr2B:751324000-751324367	1.4	1.576	1.05	4.692	TraesCS2B02G556600	TF
Root	chr2D:616531280-616531647	1.613	1.97	1.973	5.387	TraesCS2D02G529000	TF
Root	chr3A:159422677-159423107	0.961	2.186	2.401	3.782	TraesCS3A02G159600	TF
Root	chr3A:159419461-159419745	0.983	2.364	1.573	2.807	TraesCS3A02G159600	TF
Root	chr3A:333305580-333305909	0.611	0.251	0	0.145	TraesCS3A02G200900	TF
Root	chr3A:333320074-333320255	0.185	0.228	0.085	0.881	TraesCS3A02G200900	TF
Root	chr3A:333308920-333309101	0.185	0.228	0.255	0.881	TraesCS3A02G200900	TF
Root	chr3A:333315373-333315528	0.216	0.533	0.298	0.617	TraesCS3A02G200900	TF
Root	chr3A:333323745-333324422	0.33	0.275	0.455	0.706	TraesCS3A02G200900	TF
Root	chr3D:543005528-543005748	1.574	0.61	0.77	0.507	TraesCS3D02G428700	TF
Root	chr3B:202925065-202925430	1.255	0.34	0.127	2.446	TraesCS3B02G190300	TF
Root	chr3B:312177921-312178123	0.553	1.023	0.153	0.868	TraesCS3B02G225800	TF
Root	chr3B:312187587-312187982	0.481	0.837	0.39	0.686	TraesCS3B02G225800	TF
Root	chr3D:141203289-141203689	1.62	2.918	1.117	4.942	TraesCS3D02G166900	TF
Root	chr3D:250929012-250929203	0.175	0.27	0	1.002	TraesCS3D02G203000	TF
Root	chr3D:250933002-250933162	1.047	0.517	0.096	0.598	TraesCS3D02G203000	TF
Root	chr3D:250930397-250930731	0	0	0	0	TraesCS3D02G203000	TF
Root	chr3D:250930323-250930770	0.05	0.046	0.034	0.107	TraesCS3D02G203000	TF
Root	chr3D:250927060-250927403	0.195	0.211	0.225	0.511	TraesCS3D02G203000	TF
Root	chr4A:544953605-544953824	2.346	1.415	2.04	1.82	TraesCS4A02G236200	TF
Root	chr5A:77327505-77327801	2	0.907	3.487	2.531	TraesCS5A02G068900	TF
Root	chr5A:77328390-77328787	1.576	0.729	0.776	1.606	TraesCS5A02G068900	TF
Root	chr5B:89684998-89685850	0.983	0.921	2.532	1.272	TraesCS5B02G075300	TF
Root	chr5B:89684144-89684300	1.074	0.795	2.469	0.92	TraesCS5B02G075300	TF
Root	chr5D:81150647-81151466	1.064	0.706	2.521	0.876	TraesCS5D02G081000	TF
Root	chr5D:81149040-81149345	0.11	0	0	0	TraesCS5D02G081000	TF
Root	chr5D:81149049-81149418	0.182	0.028	0.042	0.302	TraesCS5D02G081000	TF
Root	chr5D:81149634-81149914	0.718	0.517	1.816	0.626	TraesCS5D02G081000	TF
Root	chr6B:276515201-276515666	0.625	0.4	0.265	1.2	TraesCS6B02G209600	TF
Root	chr6A:567934374-567934575	1.612	1.079	0.613	2.697	TraesCS6A02G335400	TF
Root	chr6B:638831176-638832088	1.017	0.782	0.98	1.94	TraesCS6B02G366100	TF
Root	chr6B:638833294-638833448	1.886	0.604	0.6	1.035	TraesCS6B02G366100	TF
Root	chr7A:409867280-409867569	0.58	0.608	0.853	1.71	TraesCS7A02G299400	TF
Root	chr7A:409874846-409874996	0.521	0.895	0.822	0.638	TraesCS7A02G299400	TF
Root	chr7A:409877229-409877392	1.028	1.141	1.323	1.272	TraesCS7A02G299400	TF
Root	chr7A:537663027-537663885	0.495	0.674	0.952	0.242	TraesCS7A02G363100	TF
Root	chr7A:553036674-553037024	0.766	0.531	0.308	1.048	TraesCS7A02G377600	TF
Root	chr7B:485429812-485430648	0.681	0.729	1.253	0.133	TraesCS7B02G264800	TF
Root	chr7B:511928203-511928519	0.636	0.392	0.244	1.059	TraesCS7B02G279300	TF
Root	chr7D:370189170-370189427	0	0	0	0	TraesCS7D02G295400	TF
Root	chr7D:370189189-370189689	0.112	0.145	0.185	0.51	TraesCS7D02G295400	TF
Root	chr7D:370181688-370181924	0.757	0.657	0.849	1.419	TraesCS7D02G295400	TF
Root	chr7D:449078021-449078528	0.903	1.263	1.975	0.503	TraesCS7D02G349300	TF
Root	chr7D:462280832-462281403	0.802	0.669	1.133	0.084	TraesCS7D02G359900	TF
Root	chr7D:484724858-484725286	0.522	0.41	0.18	0.745	TraesCS7D02G374400	TF
Root	chr1A:14520032-14521489	0.46	0.61	1.65	0.339	TraesCS1A02G031300	NPF
Root	chr1A:39635922-39636506	0.689	0.973	0.95	0.218	TraesCS1A02G058800	APC
Root	chr1A:39636685-39637459	0.332	0.787	0.816	0.247	TraesCS1A02G058800	APC
Root	chr1A:154700739-154701659	0.899	1.381	1.34	0.572	TraesCS1A02G127500	SLAH
Root	chr1A:154699696-154700386	0.712	0.913	1.429	0.739	TraesCS1A02G127500	SLAH
Root	chr1A:257959542-257960552	0.852	1.002	1.129	0.474	TraesCS1A02G150200	NPF
Root	chr1A:355631111-355631255	0.698	2.511	2.461	3.654	TraesCS1A02G197700	NPF
Root	chr1A:355629620-355630907	0.772	1.886	2.55	3.357	TraesCS1A02G197700	NPF
Root	chr1A:373774759-373774965	1.247	0.652	2.319	0.774	TraesCS1A02G211000	NPF
Root	chr1A:373771125-373771784	0.831	0.815	1.777	0.29	TraesCS1A02G211000	NPF
Root	chr1A:373773727-373774396	0.601	0.571	1.589	0.643	TraesCS1A02G211000	NPF
Root	chr1A:449624597-449625024	0.419	0.411	1.443	0.411	TraesCS1A02G257400	NPF
Root	chr1A:449624036-449624390	0.379	0.554	1.132	0.18	TraesCS1A02G257400	NPF
Root	chr1A:449625420-449625847	0.811	1.137	1.515	0.635	TraesCS1A02G257400	NPF
Root	chr1A:449824432-449825131	0.495	0.724	1.477	0.57	TraesCS1A02G257900	NPF
Root	chr1A:449823449-449824244	0.717	1.001	0.95	0.401	TraesCS1A02G257900	NPF
Root	chr1A:460281342-460281611	0.914	1.152	1.604	0.356	TraesCS1A02G264500	APC
Root	chr1A:460281776-460282260	0.923	0.918	1.305	0.099	TraesCS1A02G264500	APC
Root	chr1A:460280389-460281185	0.954	1.168	1.316	0.461	TraesCS1A02G264500	APC
Root	chr1A:578356564-578357005	1.343	1.101	1.363	0.615	TraesCS1A02G423000	SLAH
Root	chr1A:578934518-578934716	0.733	0.835	1.401	0.322	TraesCS1A02G423900	SLAH
Root	chr1A:578933293-578934260	0.762	0.972	1.02	0.181	TraesCS1A02G423900	SLAH
Root	chrUn:1822711-1824360	0.881	1.403	1.682	0.638	TraesCSU02G001400	SLAH
Root	chrUn:1926113-1928208	0.837	1.026	1.338	0.297	TraesCSU02G001500	SLAH
Root	chrUn:1945642-1945926	1.298	1.673	1.899	0.281	TraesCSU02G001600	SLAH
Root	chrUn:1943734-1944842	1.149	1.725	2.086	0.547	TraesCSU02G001600	SLAH
Root	chr1A:579575098-579576496	0.991	1.626	1.763	0.593	TraesCS1A02G424500	SLAH
Root	chr1B:59635114-59635619	0.066	0.082	1.19	0.41	TraesCS1B02G077200	APC
Root	chr1B:59634103-59634660	0.321	0.482	1.079	0.2	TraesCS1B02G077200	APC
Root	chr1D:39999434-40000604	0.678	0.892	1.396	0.259	TraesCS1D02G059900	APC
Root	chr1D:137967237-137968181	0.876	1.226	1.779	0.253	TraesCS1D02G126500	SLAH
Root	chr1B:297456202-297456409	0.809	1.298	1.935	2.85	TraesCS1B02G168100	NPF
Root	chr1B:385644681-385645519	0.973	0.838	0.864	1.922	TraesCS1B02G212200	NPF
Root	chr1B:403542890-403543603	0.846	1.029	2.139	0.447	TraesCS1B02G224900	NPF
Root	chr1B:403541011-403542220	0.619	0.718	1.44	0.224	TraesCS1B02G224900	NPF
Root	chr1B:403581245-403581848	0.408	0.754	1.635	0.529	TraesCS1B02G225000	NPF
Root	chr1B:403579258-403579433	1.34	1.594	2.025	0.729	TraesCS1B02G225000	NPF
Root	chr1B:482697878-482698251	0.659	0.859	1.776	0.684	TraesCS1B02G275200	APC
Root	chr1B:482696402-482697268	0.774	0.93	1.334	0.423	TraesCS1B02G275200	APC
Root	chr1B:488413198-488413461	0.212	0.825	0.586	0.242	TraesCS1B02G279900	NPF
Root	chr1B:499468262-499468439	0.947	1.459	1.915	0.721	TraesCS1B02G287300	APC
Root	chr1B:670798896-670799159	0.892	1.453	1.113	0.061	TraesCS1B02G456000	SLAH
Root	chr1B:670799531-670799793	0.384	0.71	1.059	0.304	TraesCS1B02G456000	SLAH
Root	chr1B:670830967-670831507	1.014	1.53	1.598	0.531	TraesCS1B02G456100	SLAH
Root	chr1B:670832090-670832634	0.801	1.082	1.218	0.205	TraesCS1B02G456100	SLAH
Root	chr1B:670831702-670832003	1.113	1.201	0.921	0.636	TraesCS1B02G456100	SLAH
Root	chr1B:670900493-670900643	0.596	2.135	2.054	0.425	TraesCS1B02G456200	SLAH
Root	chr1B:670898970-670900329	1.29	1.551	1.667	0.504	TraesCS1B02G456200	SLAH
Root	chr1B:670917058-670917247	1.418	2.405	2.69	0.759	TraesCS1B02G456300	SLAH
Root	chr1B:670916296-670916559	1.402	1.807	1.875	0.303	TraesCS1B02G456300	SLAH
Root	chr1B:670917586-670918010	1.159	2.071	1.708	0.564	TraesCS1B02G456300	SLAH
Root	chr1B:670947812-670947997	1.872	1.899	2.082	0.517	TraesCS1B02G456400	SLAH
Root	chr1B:670946280-670947367	0.781	1.15	1.602	0.264	TraesCS1B02G456400	SLAH
Root	chr1B:670956366-670956736	0.936	1.619	1.749	0.172	TraesCS1B02G456500	SLAH
Root	chr1B:670956897-670957896	0.839	1.231	1.342	0.383	TraesCS1B02G456500	SLAH
Root	chr1B:673748199-673748386	1.553	0.994	1.153	1.108	TraesCS1B02G459700	APC
Root	chr1D:13041391-13042768	0.998	1.208	1.175	0.289	TraesCS1D02G032700	NPF
Root	chr1D:16504822-16506190	0.425	0.71	0.901	0.326	TraesCS1D02G035700	NRT2
Root	chr1D:284040519-284041350	0.833	0.883	1.057	2.091	TraesCS1D02G201100	NPF
Root	chr1A:373766159-373766539	0.852	0.517	2.149	0.21	TraesCS1A02G210900	NPF
Root	chr1A:373767670-373768239	0.609	0.581	2.058	0.224	TraesCS1A02G210900	NPF
Root	chr1A:373766777-373767208	0.518	0.551	1.752	0.185	TraesCS1A02G210900	NPF
Root	chr1D:299581663-299581796	0.336	1.864	0.811	0.36	TraesCS1D02G214300	NPF
Root	chr1D:299582181-299582331	0.894	2.135	2.362	1.063	TraesCS1D02G214300	NPF
Root	chr1D:349255182-349255882	0.543	0.649	1.321	0.456	TraesCS1D02G256700	NPF
Root	chr1D:349254334-349255008	0.398	0.705	1.074	0.284	TraesCS1D02G256700	NPF
Root	chr1D:349541485-349541784	0.971	1.382	1.443	0.213	TraesCS1D02G257200	NPF
Root	chr1D:360468050-360468259	0.588	0.84	1.696	0.687	TraesCS1D02G264700	APC
Root	chr1D:360467541-360467877	0.366	0.277	0.963	0.237	TraesCS1D02G264700	APC
Root	chr1D:365049826-365050007	0.555	0.913	0.596	1.762	TraesCS1D02G269500	NPF
Root	chr1D:374473891-374474153	0.81	0.986	1.823	0.426	TraesCS1D02G277600	APC
Root	chr1D:374471211-374471497	0.234	1.192	1.347	0.446	TraesCS1D02G277600	APC
Root	chr1D:374470606-374470796	0.294	1.359	0.892	0.336	TraesCS1D02G277600	APC
Root	chr3D:496506220-496507201	0.66	0.653	1.508	0.618	TraesCS3D02G379600	CLC
Root	chr1D:482232554-482233009	0.344	0.409	0.813	0.28	TraesCS1D02G432500	SLAH
Root	chr1D:482274985-482275184	0.73	1.142	1.007	0.08	TraesCS1D02G432700	SLAH
Root	chr1D:482274487-482274835	0.514	0.594	0.797	0.092	TraesCS1D02G432700	SLAH
Root	chr1D:482275410-482275770	0.279	0.746	0.899	0.399	TraesCS1D02G432700	SLAH
Root	chr1D:482324511-482324704	0.637	1.178	1.676	0.33	TraesCS1D02G432800	SLAH
Root	chr1D:482323110-482324337	0.546	0.968	1.143	0.39	TraesCS1D02G432800	SLAH
Root	chr1D:482370774-482371060	0.547	1.264	1.455	0.167	TraesCS1D02G432900	SLAH
Root	chr1D:482368761-482370126	0.794	1.408	1.275	0.619	TraesCS1D02G432900	SLAH
Root	chr1D:482491667-482491817	1.34	2.342	3.39	1.169	TraesCS1D02G433100	SLAH
Root	chr1D:482492176-482493148	0.77	1.541	2.108	0.623	TraesCS1D02G433100	SLAH
Root	chr1D:482493358-482493597	0.608	1.426	1.805	0.6	TraesCS1D02G433100	SLAH
Root	chr1D:482516426-482517950	0.748	1.322	1.81	0.45	TraesCS1D02G433200	SLAH
Root	chr2A:3335875-3336170	1.325	1.296	1.306	2.324	TraesCS2A02G007500	NPF
Root	chr2B:28174110-28175165	0.572	0.676	1.285	0.257	TraesCS2B02G057700	NPF
Root	chr2A:430704391-430705002	0.987	1.065	1.412	0.391	TraesCS2A02G268200	APC
Root	chr2A:431046496-431046656	1.117	1.291	1.733	1.395	TraesCS2A02G268400	APC
Root	chr2A:471012791-471013181	0.745	1.139	1.146	0.45	TraesCS2A02G282000	APC
Root	chr2A:471013485-471013889	0.581	0.844	0.915	0.237	TraesCS2A02G282000	APC
Root	chr2A:532091391-532091524	1.932	1.631	2.78	1.438	TraesCS2A02G309100	NPF
Root	chr2D:395136180-395138293	0.862	0.831	0.736	1.871	TraesCS2D02G308100	CLC
Root	chr2A:572840899-572841290	1.314	0.925	2.01	0.408	TraesCS2A02G339100	APC
Root	chr2A:572841449-572842422	0.873	0.722	1.789	0.311	TraesCS2A02G339100	APC
Root	chr2A:569903012-569903239	0.541	0.91	2.172	0.421	TraesCS2A02G335800	NPF
Root	chr2A:569902082-569902719	0.737	0.989	1.379	0.275	TraesCS2A02G335800	NPF
Root	chr2A:564105058-564105395	0	0	0	0	TraesCS2A02G331100	APC
Root	chr2A:564097767-564098713	0.862	0.568	1.596	0.472	TraesCS2A02G331100	APC
Root	chr2A:564104710-564105612	0.619	0.229	0.786	0.389	TraesCS2A02G331100	APC
Root	chr2A:564106795-564106945	0.521	0.62	1.643	0.213	TraesCS2A02G331100	APC
Root	chr2A:564107030-564107315	0.745	0.326	0.378	0.559	TraesCS2A02G331100	APC
Root	chr2A:587405991-587406756	0.555	0.608	1.329	0.313	TraesCS2A02G348600	APC
Root	chr2A:590637733-590638274	1.136	1.127	1.139	1.886	TraesCS2A02G350300	NPF
Root	chr2A:608870759-608872626	0.598	1.433	1.873	1.793	TraesCS2A02G365000	AMT
Root	chr2A:661713091-661713540	0.672	0.92	1.27	0.391	TraesCS2A02G406000	APC
Root	chr2A:661714011-661714389	0.414	0.519	0.815	0.38	TraesCS2A02G406000	APC
Root	chr2A:693429308-693429533	0.993	1.377	1.164	0.638	TraesCS2A02G443600	NPF
Root	chr2A:693428152-693429001	0.605	0.706	0.853	0.3	TraesCS2A02G443600	NPF
Root	chr2A:768517033-768517374	0.753	1.181	1.355	0.094	TraesCS2A02G571900	NPF
Root	chr2A:768517553-768518187	1.515	1.939	1.264	0.805	TraesCS2A02G571900	NPF
Root	chr2A:768469117-768469661	1.786	2.412	1.529	0.469	TraesCS2A02G571800	NPF
Root	chr2A:765055785-765056522	1.576	1.486	0.962	1.882	TraesCS2A02G565600	NPF
Root	chr2B:6336751-6336982	0.919	0.939	0.934	2.623	TraesCS2B02G013000	NPF
Root	chr2B:28098526-28098671	1.849	0.855	0.425	0.66	TraesCS2B02G057600	NPF
Root	chr2B:28097536-28097731	0.115	0.318	0.079	0.245	TraesCS2B02G057600	NPF
Root	chr2B:28097594-28097758	0.068	0	0	0	TraesCS2B02G057600	NPF
Root	chr2B:28097938-28098061	1.453	0.42	0.626	0.778	TraesCS2B02G057600	NPF
Root	chr2B:31606723-31607302	0.83	1.445	1.73	0.165	TraesCS2B02G065200	APC
Root	chr2B:121354958-121355776	0.737	0.354	0.188	1.481	TraesCS2B02G152900	GOGAT
Root	chr2B:121354447-121354822	0.745	1.102	1.52	1.403	TraesCS2B02G152900	GOGAT
Root	chr2D:326738013-326738236	0.701	0.973	0.76	1.93	TraesCS2D02G267400	APC
Root	chr2B:419502596-419503742	0.721	1.235	1.264	0.292	TraesCS2B02G299200	APC
Root	chr2B:468244925-468245289	0.767	0.482	0.339	1.927	TraesCS2B02G326900	CLC
Root	chr2B:468243925-468244701	1.094	0.812	0.893	2.137	TraesCS2B02G326900	CLC
Root	chr2B:468243389-468243639	0.715	1.074	0.986	2.232	TraesCS2B02G326900	CLC
Root	chr2B:468245480-468246170	1.101	0.898	1.116	2.033	TraesCS2B02G326900	CLC
Root	chr2B:488995858-488996132	0.571	0.679	1.406	0.233	TraesCS2B02G342900	APC
Root	chr2B:488994772-488995571	0.643	0.75	1.041	0.279	TraesCS2B02G342900	APC
Root	chr2B:492795384-492795534	1.043	1.24	2.157	0.425	TraesCS2B02G346100	NPF
Root	chr2B:492795924-492796436	0.611	0.726	1.053	0.374	TraesCS2B02G346100	NPF
Root	chr2B:498427478-498427768	0	0	0	0	TraesCS2B02G351100	APC
Root	chr2B:498426885-498427778	0.213	0.127	0.587	0.125	TraesCS2B02G351100	APC
Root	chr2B:498417598-498418743	0.878	0.866	1.642	0.39	TraesCS2B02G351100	APC
Root	chr2B:498426474-498426607	1.68	0.777	0.695	0.36	TraesCS2B02G351100	APC
Root	chr2B:498426750-498427023	0.491	0.151	0.226	0.117	TraesCS2B02G351100	APC
Root	chr2B:525560434-525561428	0.832	1.174	1.457	0.593	TraesCS2B02G368400	NPF
Root	chr2B:659002005-659002156	0.888	1.3	1.939	0.317	TraesCS2B02G464700	NPF
Root	chr2B:659002383-659002890	0.573	0.693	1.55	0.283	TraesCS2B02G464700	NPF
Root	chr2B:659003201-659003480	0.681	1.148	1.712	0.571	TraesCS2B02G464700	NPF
Root	chr2A:713015664-713017171	1.327	1.7	2.443	0.878	TraesCS2A02G470200	APC
Root	chr2A:713015186-713015336	1.713	1.446	2.26	1.488	TraesCS2A02G470200	APC
Root	chr2D:595162167-595162348	1.234	1.655	1.021	2.378	TraesCS2D02G500600	GS
Root	chr2B:798745732-798745927	1.719	1.43	0.474	1.226	TraesCS2B02G626700	NPF
Root	chr2D:15991108-15991306	0.677	0.73	0.934	0.161	TraesCS2D02G044200	NPF
Root	chr2A:17870611-17870761	0.67	0.895	1.438	0.213	TraesCS2A02G045500	NPF
Root	chr2A:17870025-17870303	0.804	0.706	1.496	0.459	TraesCS2A02G045500	NPF
Root	chr2D:30788026-30788976	0.576	0.631	0.941	0.42	TraesCS2D02G073500	NRT2
Root	chr2D:78375806-78377004	0.438	0.319	0.424	1.278	TraesCS2D02G132900	GOGAT
Root	chr2D:309067011-309067663	0.959	1.505	2.339	0.782	TraesCS2D02G256000	APC
Root	chr2D:309068524-309068677	0.657	1.553	1.208	1.355	TraesCS2D02G256000	APC
Root	chr2D:309066089-309066645	1.386	1.524	1.884	1.09	TraesCS2D02G256000	APC
Root	chr2D:349735352-349735894	0.495	0.953	1.819	0.559	TraesCS2D02G278600	APC
Root	chr2D:349734045-349734672	1.336	1.911	2.334	1.17	TraesCS2D02G278600	APC
Root	chr2D:352912993-352913338	1.068	1.527	1.474	0.462	TraesCS2D02G280800	APC
Root	chr2D:352913736-352914328	0.66	0.75	1.171	0.108	TraesCS2D02G280800	APC
Root	chr2D:417086437-417087248	0.978	0.866	1.957	0.374	TraesCS2D02G324000	APC
Root	chr2D:417087407-417087752	1.23	1.258	1.206	0.693	TraesCS2D02G324000	APC
Root	chr2D:420311553-420311958	0.772	0.816	1.522	0.276	TraesCS2D02G327000	NPF
Root	chr2D:420309728-420310169	0.735	0.843	1.188	0.253	TraesCS2D02G327000	NPF
Root	chr2D:420310203-420310430	0.344	0.546	0.475	0.562	TraesCS2D02G327000	NPF
Root	chr2D:424036456-424037343	1.007	0.839	2.015	0.845	TraesCS2D02G331800	APC
Root	chr2D:443483865-443484332	1.555	1.858	1.947	0.478	TraesCS2D02G346500	APC
Root	chr2B:523232951-523233327	1.04	1.071	1.762	0.509	TraesCS2B02G367000	APC
Root	chr2B:523234338-523235211	0.717	0.84	1.235	0.292	TraesCS2B02G367000	APC
Root	chr2D:446598891-446599041	0.223	0.275	0.719	0.425	TraesCS2D02G348600	NPF
Root	chr2D:468856052-468857738	0.61	1.82	2.074	2.383	TraesCS2D02G362900	AMT
Root	chr2D:553255266-553255487	0.657	0.841	1.464	0.361	TraesCS2D02G442700	NPF
Root	chr3A:15074208-15075641	0.819	1.305	1.247	0.567	TraesCS3A02G028100	SLAH
Root	chr3A:32875206-32876617	0.728	1.259	1.43	0.554	TraesCS3A02G057000	NPF
Root	chr3A:38613981-38614407	1.154	1.673	1.447	0.711	TraesCS3A02G065600	APC
Root	chr3A:38614645-38615434	0.694	0.969	1.445	0.445	TraesCS3A02G065600	APC
Root	chr3A:66228318-66228482	0.681	0.693	1.033	1.944	TraesCS3A02G102300	APC
Root	chr3A:66229068-66229398	0.812	0.845	0.7	1.304	TraesCS3A02G102300	APC
Root	chr3A:140805393-140806239	0.621	1.05	1.402	0.302	TraesCS3A02G151400	SLAH
Root	chr3A:140806522-140807429	0.32	0.569	1.121	0.211	TraesCS3A02G151400	SLAH
Root	chr3A:140810087-140810318	0.339	1.163	0.467	0.483	TraesCS3A02G151400	SLAH
Root	chr3A:171551512-171551754	0.646	0.598	1.846	0.198	TraesCS3A02G167000	SLAH
Root	chr3A:171549019-171549753	0.609	1.041	1.469	0.565	TraesCS3A02G167000	SLAH
Root	chr3A:343179617-343179876	0.216	0.598	0.416	0.369	TraesCS3A02G202500	GDH
Root	chr3A:396019004-396019675	1.265	1.509	1.355	3.208	TraesCS3A02G217200	APC
Root	chr3A:421723947-421724128	1.605	1.769	2.128	4.14	TraesCS3A02G225100	SLAH
Root	chr3A:475306735-475306997	0.085	0	0	0	TraesCS3A02G254000	NRT2
Root	chr3A:475306665-475306969	0.073	0.068	0	0.157	TraesCS3A02G254000	NRT2
Root	chr3A:475305707-475306577	0.154	1.211	1.063	1.613	TraesCS3A02G254000	NRT2
Root	chr3A:475304711-475305212	0.602	1.278	1.199	1.75	TraesCS3A02G254000	NRT2
Root	chr3A:541257412-541257809	0.76	0.312	0.194	0.964	TraesCS3A02G305400	AspAT
Root	chr3A:595962340-595962644	0.882	0.646	1.216	0.315	TraesCS3A02G346700	APC
Root	chr3A:595962821-595962973	0.882	0.408	1.723	0.734	TraesCS3A02G346700	APC
Root	chr3A:599386122-599386297	1.021	0.649	1.145	0.364	TraesCS3A02G350800	AMT
Root	chr3A:599385224-599385959	0.714	0.506	1.132	0.239	TraesCS3A02G350800	AMT
Root	chr3A:631727691-631728535	0.516	1.273	1.387	2.116	TraesCS3A02G381600	AMT
Root	chr3A:631728942-631729544	0.52	1.184	0.691	1.483	TraesCS3A02G381600	AMT
Root	chr3A:631776142-631776828	0.651	0.723	1.235	0.256	TraesCS3A02G381700	AMT
Root	chr3A:632373087-632373702	0.817	0.941	1.528	0.674	TraesCS3A02G382600	NPF
Root	chr3A:632383295-632383532	1.037	1.264	1.69	2.085	TraesCS3A02G382700	NPF
Root	chr3D:489642346-489642569	1.252	0.417	0.484	0.214	TraesCS3D02G376300	NPF
Root	chr3A:636860549-636861099	0.63	0.695	1.121	0.609	TraesCS3A02G388000	APC
Root	chr3A:638325810-638326771	0.663	0.537	1.186	0.398	TraesCS3A02G390100	CLC
Root	chr3A:640749101-640749613	0.524	1.291	1.745	0.654	TraesCS3A02G392900	NPF
Root	chr3A:640750441-640751452	1.005	1.104	2.149	0.978	TraesCS3A02G392900	NPF
Root	chr3A:651649082-651649252	0.986	0.912	1.541	0.094	TraesCS3A02G406800	APC
Root	chr3A:651648343-651648658	0.426	0.885	1.125	0.202	TraesCS3A02G406800	APC
Root	chr3A:651961924-651962204	1.157	1.365	1.871	0.342	TraesCS3A02G406900	APC
Root	chr3A:651961425-651961618	0.695	1.178	1.836	0.165	TraesCS3A02G406900	APC
Root	chr3A:651962976-651963585	0.752	0.746	1.24	0.393	TraesCS3A02G406900	APC
Root	chr3B:695551079-695551260	1.049	0.228	0.34	0.176	TraesCS3B02G454100	NPF
Root	chr3A:714419641-714420274	0.671	0.8	0.779	1.31	TraesCS3A02G484900	APC
Root	chr3B:41800697-41801213	0.736	0.941	1.314	0.34	TraesCS3B02G069900	NPF
Root	chr3B:41801468-41801635	0.401	0.928	1.292	0.573	TraesCS3B02G069900	NPF
Root	chr3D:23231873-23232180	1.237	0.976	1.305	2.7	TraesCS3D02G056300	NPF
Root	chr3B:166653254-166653804	0.65	1.24	1.541	0.522	TraesCS3B02G166500	APC
Root	chr3B:183083947-183084789	0.823	0.945	1.372	0.246	TraesCS3B02G178600	SLAH
Root	chr3B:183082458-183083303	0.687	1.002	1.276	0.226	TraesCS3B02G178600	SLAH
Root	chr3B:227664108-227664372	1.1	1.526	1.342	0.121	TraesCS3B02G199200	SLAH
Root	chr3B:227668203-227668572	1.181	1.148	1.336	0.346	TraesCS3B02G199200	SLAH
Root	chr3B:227665267-227665968	0.558	0.943	1.363	0.523	TraesCS3B02G199200	SLAH
Root	chr3B:322290580-322290902	0	0.128	0.048	0.396	TraesCS3B02G227100	GDH
Root	chr3B:322290816-322290970	0.073	0.268	0.3	0.207	TraesCS3B02G227100	GDH
Root	chr3B:322303074-322303264	0.999	0.652	0.649	0.755	TraesCS3B02G227100	GDH
Root	chr3B:537467486-537469099	0.512	0.647	1.184	0.395	TraesCS3B02G332100	NPF
Root	chr3B:596600277-596600736	0.925	0.698	1.88	0.278	TraesCS3B02G378500	APC
Root	chr3B:596600932-596601267	1.767	0.894	1.932	0.619	TraesCS3B02G378500	APC
Root	chr3B:596603594-596604326	1.038	0.96	1.368	0.479	TraesCS3B02G378500	APC
Root	chr3B:603452530-603453969	0.963	0.818	1.296	0.421	TraesCS3B02G383400	AMT
Root	chr3B:651501543-651501799	1.047	1.049	1.745	0.872	TraesCS3B02G414900	NPF
Root	chr3B:651500647-651501109	0.508	0.76	1.267	0.449	TraesCS3B02G414900	NPF
Root	chr3B:651500118-651500328	0.798	0.836	1.394	0.531	TraesCS3B02G414900	NPF
Root	chr3B:657783397-657783750	0.38	0.439	0.044	0.677	TraesCS3B02G420700	APC
Root	chr3B:662797670-662798487	0.957	0.974	2.188	0.566	TraesCS3B02G424800	NPF
Root	chr3B:662796293-662796973	0.674	0.82	1.835	0.586	TraesCS3B02G424800	NPF
Root	chr3B:680480413-680480578	0.677	0.438	1.494	0.097	TraesCS3B02G441100	APC
Root	chr3B:680479385-680479624	0.748	0.864	1.418	0.334	TraesCS3B02G441100	APC
Root	chr3B:680675603-680676007	0.83	1.279	1.678	0.671	TraesCS3B02G441200	APC
Root	chr3D:6022790-6024069	0.751	0.888	1.217	0.449	TraesCS3D02G017800	SLAH
Root	chr3D:23857507-23859293	0.757	1.03	1.57	0.366	TraesCS3D02G057000	NPF
Root	chr3D:37774086-37774599	0.762	1.168	1.952	0.653	TraesCS3D02G077300	ASN
Root	chr3D:37771916-37772610	0.612	0.863	1.554	0.574	TraesCS3D02G077300	ASN
Root	chr3D:84581701-84582738	0.969	0.757	0.594	1.83	TraesCS3D02G126600	CLC
Root	chr3D:129026268-129026572	0.955	1.189	1.368	0.157	TraesCS3D02G159600	SLAH
Root	chr3D:129024682-129025087	0.331	0.536	1.141	0.236	TraesCS3D02G159600	SLAH
Root	chr3D:156726882-156727167	1.607	1.704	2.541	0.559	TraesCS3D02G174800	SLAH
Root	chr3D:156723379-156723769	0.716	1.324	1.383	0.327	TraesCS3D02G174800	SLAH
Root	chr3D:156724686-156725307	0.809	1.214	1.613	0.513	TraesCS3D02G174800	SLAH
Root	chr3D:156728388-156728596	1.235	1.291	1.63	0.383	TraesCS3D02G174800	SLAH
Root	chr3D:268058285-268058429	0.776	0.143	0	0.332	TraesCS3D02G206100	GDH
Root	chr3D:356624064-356624987	0.545	1.321	0.951	1.796	TraesCS3D02G254900	NRT2
Root	chr3D:411003650-411004376	0.723	0.968	1.422	0.483	TraesCS3D02G297600	NPF
Root	chr3D:454152516-454152743	0	0	0	0	TraesCS3D02G340400	APC
Root	chr3D:454151628-454152768	0.47	0.236	0.946	0.168	TraesCS3D02G340400	APC
Root	chr3D:456597799-456598579	1.017	0.715	1.462	0.388	TraesCS3D02G344800	AMT
Root	chr3D:456596848-456597591	0.827	0.584	1.472	0.536	TraesCS3D02G344800	AMT
Root	chr3D:488581727-488581960	1.103	1.153	0.86	1.3	TraesCS3D02G375300	NPF
Root	chr3D:488876034-488876421	1.01	1.201	2.508	0.865	TraesCS3D02G375500	NPF
Root	chr3D:488876766-488876916	2.085	1.859	3.184	1.169	TraesCS3D02G375500	NPF
Root	chr3D:488872870-488873634	1.009	1.244	1.835	0.939	TraesCS3D02G375500	NPF
Root	chr3D:488904412-488905057	0.468	0.432	1.147	0.395	TraesCS3D02G375800	NPF
Root	chr3D:488903091-488903631	0.517	0.555	1.027	0.354	TraesCS3D02G375800	NPF
Root	chr3D:488903740-488904114	0.448	0.58	0.742	0.426	TraesCS3D02G375800	NPF
Root	chr3D:501077719-501078279	0.818	0.978	1.101	0.342	TraesCS3D02G385600	NPF
Root	chr3D:501162798-501162963	1.151	0.877	2.148	0.58	TraesCS3D02G385700	NPF
Root	chr3D:501163496-501164197	1.131	1.149	1.626	0.66	TraesCS3D02G385700	NPF
Root	chr3D:516671427-516671676	1.256	0.83	1.794	0.448	TraesCS3D02G402200	APC
Root	chr3D:516672509-516672843	0.535	0.588	1.199	0.191	TraesCS3D02G402200	APC
Root	chr3D:516671850-516672323	0.638	0.59	0.977	0.506	TraesCS3D02G402200	APC
Root	chr3D:516855285-516856309	0.818	1.19	1.219	0.405	TraesCS3D02G402300	APC
Root	chr3D:526273436-526273769	0.671	0.403	0.694	0.287	TraesCS3D02G414400	NPF
Root	chr3D:578673731-578674532	0.851	1.367	1.154	2.349	TraesCS3D02G479700	APC
Root	chr3D:578675180-578675469	1.005	0.929	0.853	1.545	TraesCS3D02G479700	APC
Root	chr4A:11840796-11841139	1.433	0.994	1.527	0.558	TraesCS4A02G018300	APC
Root	chr4A:11841378-11842327	0.6	0.914	1.266	0.302	TraesCS4A02G018300	APC
Root	chr4A:11986016-11986646	0.94	0.984	1.492	0.152	TraesCS4A02G018400	APC
Root	chr4A:11987605-11988974	0.473	0.777	1.249	0.268	TraesCS4A02G018400	APC
Root	chr4A:12153123-12153935	0.592	0.623	0.911	0.177	TraesCS4A02G018500	APC
Root	chr4A:12152185-12152476	0.461	0.284	0.953	0.329	TraesCS4A02G018500	APC
Root	chr4A:75423042-75423756	1.236	1.244	1.467	3.081	TraesCS4A02G076200	NPF
Root	chr4A:75418405-75419329	1.197	1.006	0.417	2.278	TraesCS4A02G076100	NPF
Root	chr4A:75358139-75358893	0.667	0.726	1.124	0.486	TraesCS4A02G076000	NPF
Root	chr4A:75341463-75341922	0.949	0.675	0.537	1.632	TraesCS4A02G075900	NPF
Root	chr4A:67894797-67894991	0.921	1.171	1.588	0.493	TraesCS4A02G070500	APC
Root	chr4A:67892408-67893062	1.025	1.027	1.508	0.634	TraesCS4A02G070500	APC
Root	chr4A:133455309-133455895	0.667	1.075	0.815	1.741	TraesCS4A02G109900	ASN
Root	chr4A:133453498-133454585	0.524	1.036	0.68	1.1	TraesCS4A02G109900	ASN
Root	chr4A:133457103-133457521	0.481	0.643	0.921	0.801	TraesCS4A02G109900	ASN
Root	chr4A:453310201-453310382	1.358	0.97	0.596	0.881	TraesCS4A02G179500	APC
Root	chr4A:513804355-513805185	0.256	0.485	0.817	0.154	TraesCS4A02G215300	APC
Root	chr4A:513805442-513805998	0.542	0.65	0.804	0.287	TraesCS4A02G215300	APC
Root	chr4A:533259073-533259466	0.597	0.657	1.176	0.284	TraesCS4A02G225400	NPF
Root	chr4A:533261455-533262165	0.645	0.96	1.237	0.382	TraesCS4A02G225400	NPF
Root	chr4A:550467818-550468075	0.522	0.482	1.139	0.124	TraesCS4A02G240700	APC
Root	chr4A:550465125-550465791	0.47	0.62	1.064	0.144	TraesCS4A02G240700	APC
Root	chr4A:575006101-575006904	0.876	0.836	0.921	2.164	TraesCS4A02G262700	NPF
Root	chr4A:593112886-593113026	0.638	0.295	0	0.114	TraesCS4A02G287900	NPF
Root	chr4A:597912087-597912504	0.429	0.297	0.628	0.803	TraesCS4A02G299800	APC
Root	chr4A:651369057-651370139	1.28	1.451	1.566	0.472	TraesCS4A02G376700	NIA
Root	chr4A:709612906-709613810	1.396	2.411	1.943	0.441	TraesCS4A02G440600	NPF
Root	chr4A:709206722-709207123	0.975	1.597	3.151	1.471	TraesCS4A02G440300	NPF
Root	chr4B:9707752-9708138	0.174	0.428	0.359	0.785	TraesCS4B02G013800	APC
Root	chr4B:34725639-34725789	1.862	1.24	1.335	0.213	TraesCS4B02G047400	GS
Root	chr4B:69429682-69430001	0.7	1.133	1.739	0.25	TraesCS4B02G074300	APC
Root	chr4B:69430378-69431091	0.705	0.768	1.037	0.358	TraesCS4B02G074300	APC
Root	chr4B:106491301-106492503	0.511	0.791	1.09	0.332	TraesCS4B02G100800	APC
Root	chr4B:106492828-106493162	0.936	0.742	1.061	0.334	TraesCS4B02G100800	APC
Root	chr4B:124742069-124742960	0.389	0.672	0.986	0.376	TraesCS4B02G111100	APC
Root	chr4B:124741391-124741855	0.77	0.735	1.063	0.481	TraesCS4B02G111100	APC
Root	chr4B:417738873-417739495	0.808	1.445	0.842	1.974	TraesCS4B02G194400	ASN
Root	chr4B:473571761-473572357	0.6	0.659	1.318	0.374	TraesCS4B02G226500	APC
Root	chr4B:483509632-483510115	0.578	0.813	0.223	2.08	TraesCS4B02G231500	NPF
Root	chr4B:483577796-483578962	0.46	0.47	0.502	1.572	TraesCS4B02G231700	NPF
Root	chr4B:483579933-483580083	1.192	0.895	1.027	2.338	TraesCS4B02G231700	NPF
Root	chr4B:483583828-483584441	0.765	0.084	0.126	0.442	TraesCS4B02G231700	NPF
Root	chr4B:483583455-483584028	0.39	0.27	0.618	0.807	TraesCS4B02G231700	NPF
Root	chr4B:483751223-483751595	0.39	0.639	0.083	1.114	TraesCS4B02G232000	NPF
Root	chr4D:394140706-394141591	1.035	0.747	0.818	1.837	TraesCS4D02G233400	NPF
Root	chr4B:568878782-568880249	0.541	0.852	0.924	0.337	TraesCS4B02G285500	APC
Root	chr4B:569406843-569407149	1.387	1.587	1.057	0.521	TraesCS4B02G285800	APC
Root	chr4B:569405519-569406636	0.67	0.869	1.103	0.343	TraesCS4B02G285800	APC
Root	chr4B:631570809-631571639	0.821	1.245	1.708	0.48	TraesCS4B02G338600	NPF
Root	chr4B:631575305-631575636	1.451	1.81	2.281	1.156	TraesCS4B02G338600	NPF
Root	chr4B:659567522-659568076	1.19	1.566	1.557	0.576	TraesCS4B02G375800	NPF
Root	chr4B:659568990-659570011	0.788	0.86	1.162	0.375	TraesCS4B02G375800	NPF
Root	chr4B:672128699-672129113	0.621	0.848	1.079	0.385	TraesCS4B02G398100	NPF
Root	chr4D:15357415-15357620	0.872	1.209	0.601	1.711	TraesCS4D02G033500	CLC
Root	chr4D:74158971-74159157	0.841	0.833	1.574	0.429	TraesCS4D02G097400	APC
Root	chr4D:74159375-74159766	0.514	0.528	0.788	0.245	TraesCS4D02G097400	APC
Root	chr4D:74159951-74160310	0.529	0.432	0.73	0.133	TraesCS4D02G097400	APC
Root	chr4D:338824090-338824799	0.709	1.064	0.717	1.642	TraesCS4D02G195100	ASN
Root	chr4D:394135110-394135501	1.286	1.083	0.276	1.305	TraesCS4D02G233300	NPF
Root	chr4D:403137315-403137465	1.266	1.033	0.822	1.913	TraesCS4D02G240700	GS
Root	chr4D:455699633-455699802	1.785	2.017	2.188	0.472	TraesCS4D02G284500	APC
Root	chr4D:455702693-455702960	1.088	0.967	1.27	0.478	TraesCS4D02G284600	APC
Root	chr4D:508271301-508271935	0.67	0.864	1.118	0.402	TraesCS4D02G361500	NPF
Root	chr5A:18637474-18637774	0.782	0.826	0.822	1.541	TraesCS5A02G022700	APC
Root	chr5A:19976884-19977310	0.996	0.679	0.289	1.572	TraesCS5A02G025400	APC
Root	chr5A:19975753-19976303	0.914	0.714	1.093	2	TraesCS5A02G025400	APC
Root	chr5A:34982478-34982636	1.202	2.485	2.243	0.404	TraesCS5A02G037900	NPF
Root	chr5A:34981253-34982017	0.965	1.596	1.795	0.814	TraesCS5A02G037900	NPF
Root	chr5A:52420669-52420792	1.453	0.168	0.501	1.037	TraesCS5A02G056200	NPF
Root	chr5A:52418973-52419590	0.905	0.753	1.074	1.938	TraesCS5A02G056200	NPF
Root	chr5A:104979859-104980118	0.259	0.758	0.833	0.246	TraesCS5A02G081500	APC
Root	chr5A:104980384-104980881	0.157	0.582	0.527	0.289	TraesCS5A02G081500	APC
Root	chr5A:235243573-235244002	0.963	1.662	1.832	0.52	TraesCS5A02G115800	APC
Root	chr5A:472111298-472111871	0.019	0.198	0.081	0.056	TraesCS5A02G256600	APC
Root	chr5A:472111090-472111740	0.034	0.254	0.095	0.074	TraesCS5A02G256600	APC
Root	chr5A:472110281-472110575	0.342	0.738	0.472	0.434	TraesCS5A02G256600	APC
Root	chr5A:584862951-584863244	1.487	1.657	1.84	0.599	TraesCS5A02G388000	NPF
Root	chr5A:584862632-584862782	1.489	0.758	1.335	0.638	TraesCS5A02G388000	NPF
Root	chr5A:584906813-584907981	0.488	0.584	1.319	0.328	TraesCS5A02G388100	AMT
Root	chr5A:584906247-584906647	0.614	0.749	1.001	0.558	TraesCS5A02G388100	AMT
Root	chr5A:649427208-649428278	0.814	2.365	1.656	4.202	TraesCS5A02G472600	APC
Root	chr5A:672841457-672841696	1.496	1.297	2.514	0.667	TraesCS5A02G508500	NPF
Root	chr5A:672841892-672842042	1.638	1.584	1.849	0.319	TraesCS5A02G508500	NPF
Root	chr5A:672836090-672836443	1.076	1.902	1.353	0.677	TraesCS5A02G508500	NPF
Root	chr5A:672843310-672843511	1.501	1.49	2.223	0.714	TraesCS5A02G508500	NPF
Root	chr5A:672836616-672837105	1.005	0.845	1.575	0.391	TraesCS5A02G508500	NPF
Root	chr5B:861052-861624	0.644	0.74	1.05	0.279	TraesCS5B02G001100	NPF
Root	chr5B:21538869-21539242	1.497	1.163	0.95	2.094	TraesCS5B02G023300	APC
Root	chr5B:21537750-21538560	0.51	0.523	0.59	1.358	TraesCS5B02G023300	APC
Root	chr5B:44140788-44142067	0.568	0.767	1.168	0.349	TraesCS5B02G039100	NPF
Root	chr5B:214261257-214262078	0.844	1.485	1.914	0.602	TraesCS5B02G120800	APC
Root	chr5B:281838187-281838399	0.79	0.39	0.436	1.203	TraesCS5B02G152600	ASN
Root	chr5B:281836708-281837345	0.509	0.665	0.508	0.676	TraesCS5B02G152600	ASN
Root	chr5B:317888155-317888587	0.414	0.789	1.177	0.111	TraesCS5B02G173000	APC
Root	chr5B:317888929-317889436	0.308	0.611	0.76	0.22	TraesCS5B02G173000	APC
Root	chr5B:426558380-426559102	0.805	0.987	1.899	0.42	TraesCS5B02G245300	NPF
Root	chr5B:426565171-426565897	1	1.323	1.804	0.505	TraesCS5B02G245300	NPF
Root	chr5B:438795789-438796819	0.456	0.612	1.197	0.464	TraesCS5B02G256000	APC
Root	chr5B:498078838-498079150	2.184	1.821	2.37	0.613	TraesCS5B02G316000	APC
Root	chr5B:498079222-498079453	0.29	0.76	1	0.897	TraesCS5B02G316000	APC
Root	chr5B:498083440-498083784	1.266	1.471	1.388	0.463	TraesCS5B02G316000	APC
Root	chr5B:571535786-571536962	0.484	0.659	1.258	0.474	TraesCS5B02G393200	AMT
Root	chr5B:588647571-588648384	0.866	1.258	2.066	0.667	TraesCS5B02G414000	NPF
Root	chr5B:610504490-610504685	2.578	0.689	0.474	1.88	TraesCS5B02G437100	GDH
Root	chr5B:610503953-610504203	0.045	0	0	0	TraesCS5B02G437100	GDH
Root	chr5B:610503886-610504176	0.154	0.107	0.159	0.495	TraesCS5B02G437100	GDH
Root	chr5B:631892953-631893520	1.537	3.17	2.418	5.736	TraesCS5B02G457100	CLC
Root	chr5B:631893912-631894401	0.822	1.31	0.945	3.782	TraesCS5B02G457100	CLC
Root	chr5B:631888456-631890023	0.827	2.485	1.917	2.289	TraesCS5B02G457100	CLC
Root	chr5B:665026569-665026728	0.984	1.105	1.55	0.201	TraesCS5B02G498400	NPF
Root	chr5B:665024793-665025088	0.644	0.77	1.149	0.27	TraesCS5B02G498400	NPF
Root	chr5B:665025468-665026133	0.773	0.839	0.973	0.312	TraesCS5B02G498400	NPF
Root	chr5B:665172350-665172968	0.922	1.02	1.222	0.335	TraesCS5B02G498500	NPF
Root	chr5B:665536137-665536698	1.155	1.031	1.071	0.114	TraesCS5B02G498700	NPF
Root	chr5B:665539810-665540449	0.385	0.533	1.013	0.175	TraesCS5B02G498700	NPF
Root	chr5B:665540660-665541152	0.386	0.546	0.939	0.551	TraesCS5B02G498700	NPF
Root	chr5D:29163395-29164168	0.737	0.428	0.578	1.567	TraesCS5D02G031800	APC
Root	chr5D:29162695-29163318	1.165	0.796	0.866	1.791	TraesCS5D02G031800	APC
Root	chr5D:44569831-44570690	0.741	0.746	1.345	0.427	TraesCS5D02G045300	NPF
Root	chr5D:49295140-49295934	0.324	0.69	0.912	0.201	TraesCS5D02G051400	APC
Root	chrUn:115655908-115656430	0.599	1.682	2.361	0.764	TraesCSU02G134900	APC
Root	chr5D:247607615-247607832	1.338	1.143	1.207	0.367	TraesCS5D02G159100	ASN
Root	chr5D:369578482-369579365	0.455	0.48	0.89	0.199	TraesCS5D02G265100	APC
Root	chr5D:464416082-464416278	1.197	1.054	1.336	0.163	TraesCS5D02G398000	NPF
Root	chr5D:464415348-464415810	1.136	0.626	1.067	0.173	TraesCS5D02G398000	NPF
Root	chr5D:480464826-480465526	0.782	0.885	1.365	0.547	TraesCS5D02G419200	NPF
Root	chr5A:617211864-617212156	1.492	0.46	0.106	1.583	TraesCS5A02G434100	GDH
Root	chr5D:494220073-494220308	0	0	0	0	TraesCS5D02G442000	GDH
Root	chr5D:494220067-494220325	0.087	0	0	0	TraesCS5D02G442000	GDH
Root	chr5D:494220646-494220883	1.791	0.523	0.13	1.278	TraesCS5D02G442000	GDH
Root	chr5D:528587440-528588576	0.61	0.773	1.085	0.407	TraesCS5D02G498800	NPF
Root	chr5D:540238386-540238664	1.246	1.821	1.219	2.925	TraesCS5D02G519400	AMT
Root	chr6A:946368-946549	1.049	0.4	0.255	1.233	TraesCS6A02G002400	APC
Root	chr6A:945352-945599	0.181	0.251	0.062	0.258	TraesCS6A02G002400	APC
Root	chr6A:945131-945475	0.292	0.27	0.134	0.417	TraesCS6A02G002400	APC
Root	chr6A:946931-947286	0.755	0.989	0.911	1.257	TraesCS6A02G002400	APC
Root	chr6B:26635614-26635853	1.028	2.507	0.322	3.669	TraesCS6B02G044400	NRT2
Root	chr6B:26635094-26635331	1.367	2.267	1.105	3.162	TraesCS6B02G044400	NRT2
Root	chr6B:26633660-26634025	0.826	1.726	1.14	2.839	TraesCS6B02G044400	NRT2
Root	chr6A:15746852-15747449	0.879	1.332	0.49	2.297	TraesCS6A02G030900	NRT2
Root	chr6A:15755736-15755974	0.704	0.825	0.259	1.34	TraesCS6A02G031000	NRT2
Root	chr6A:15756369-15757087	0	0	0	0	TraesCS6A02G031000	NRT2
Root	chr6A:15756312-15757079	0.044	0.04	0	0.042	TraesCS6A02G031000	NRT2
Root	chr6A:15765025-15765206	0.741	1.941	0.511	1.938	TraesCS6A02G031100	NRT2
Root	chr6A:15783904-15784324	1.011	1.697	0.367	3.416	TraesCS6A02G031200	NRT2
Root	chr6D:15383497-15384165	1.12	1.299	1.453	0.31	TraesCS6D02G037200	NRT2
Root	chr6D:15384471-15384866	0.764	0.785	1.17	0.283	TraesCS6D02G037200	NRT2
Root	chr6A:15952167-15952484	0.987	1.173	1.507	0.151	TraesCS6A02G032400	NRT2
Root	chr6A:15951853-15952010	1.494	1.316	0.883	0.305	TraesCS6A02G032400	NRT2
Root	chr6A:16358788-16359039	0.534	1.317	1.473	0.254	TraesCS6A02G032800	NRT2
Root	chr6A:16359353-16359521	1.13	1.599	1.467	0.474	TraesCS6A02G032800	NRT2
Root	chr6A:16358022-16358453	0.363	0.623	1.072	0.185	TraesCS6A02G032800	NRT2
Root	chr6A:16374458-16374738	0.997	0.553	0.385	0.228	TraesCS6A02G032900	NRT2
Root	chr6A:16377496-16377677	0.617	0.285	0.255	0.528	TraesCS6A02G032900	NRT2
Root	chr6D:15697268-15697734	0.743	0.399	1.422	0.445	TraesCS6D02G037900	NRT2
Root	chr6A:29781115-29781296	0.679	0.342	2.043	4.052	TraesCS6A02G056500	NPF
Root	chr6A:29783440-29784497	0.898	0.792	1.531	3.695	TraesCS6A02G056500	NPF
Root	chr6A:29780614-29780806	1.047	0.377	0.321	0.498	TraesCS6A02G056500	NPF
Root	chr6A:65681833-65683565	0.877	1.336	3.282	1.869	TraesCS6A02G098500	CLC
Root	chr6A:65684827-65684994	1.739	0.495	1.568	1.909	TraesCS6A02G098500	CLC
Root	chr6A:65797676-65798971	0.638	1.715	1.451	2.585	TraesCS6A02G098600	CLC
Root	chr6A:117414554-117415017	0.338	0.402	0.233	1.55	TraesCS6A02G142600	NPF
Root	chr6A:117412586-117412999	0.054	0.15	0.895	1.274	TraesCS6A02G142600	NPF
Root	chr6A:486549490-486549895	0.855	0.893	1.255	0.315	TraesCS6A02G263500	NPF
Root	chr6A:486548815-486549302	0.596	0.891	1.202	0.687	TraesCS6A02G263500	NPF
Root	chr6A:493756822-493757507	0.587	0.935	1.237	0.512	TraesCS6A02G267600	NPF
Root	chr6A:493841771-493841899	2.007	0.565	0.241	1.993	TraesCS6A02G267700	NPF
Root	chr6A:494047892-494048128	0.379	0.481	0.914	0.203	TraesCS6A02G267800	NPF
Root	chr6A:495155159-495155299	0.957	0.221	0.77	0.114	TraesCS6A02G268500	NPF
Root	chr6A:495154900-495155116	1.034	0.383	1.141	0.369	TraesCS6A02G268500	NPF
Root	chr6A:495153084-495153705	0.558	0.449	0.868	0.462	TraesCS6A02G268500	NPF
Root	chr6A:508715077-508715227	0.67	0.895	1.643	0.744	TraesCS6A02G280200	NPF
Root	chr6A:508714083-508714508	0.526	1.142	1.196	0.225	TraesCS6A02G280200	NPF
Root	chr6A:508717385-508717578	0.752	0.91	1.437	0.661	TraesCS6A02G280200	NPF
Root	chr6A:516605860-516606874	0.782	1.212	1.398	0.519	TraesCS6A02G285200	APC
Root	chr6A:520588005-520588614	0.734	1.069	1.366	0.419	TraesCS6A02G288200	APC
Root	chr6A:559522282-559522478	1.311	2.53	0.707	4.88	TraesCS6A02G326200	NIA
Root	chr6A:595059191-595059886	0.884	0.862	1.751	0.596	TraesCS6A02G369900	NPF
Root	chr6A:595060043-595060193	1.192	0.964	1.335	0.638	TraesCS6A02G369900	NPF
Root	chr6B:15130349-15130792	1.387	1.353	0.904	3.743	TraesCS6B02G024900	NIA
Root	chr6B:15933633-15934076	0.857	0.933	0.869	1.655	TraesCS6B02G026900	AspAT
Root	chr6B:26590340-26590647	0.837	1.582	0.502	4.206	TraesCS6B02G044000	NRT2
Root	chr6B:26589469-26589872	0.665	2.076	0.153	3.719	TraesCS6B02G044000	NRT2
Root	chr6B:26598440-26599034	0.639	0.904	0.519	2.872	TraesCS6B02G044100	NRT2
Root	chr6B:26597100-26598173	0.416	1.348	1.508	2.57	TraesCS6B02G044100	NRT2
Root	chr6B:26619321-26619509	1.485	1.758	0.983	3.053	TraesCS6B02G044200	NRT2
Root	chr6B:26628266-26628536	0.703	0.995	0.399	1.83	TraesCS6B02G044300	NRT2
Root	chr6B:27123745-27124300	0.704	0.782	1.305	0.201	TraesCS6B02G045600	NRT2
Root	chr6B:27122811-27123339	0.973	1.057	1.401	0.423	TraesCS6B02G045600	NRT2
Root	chr6B:27172643-27172853	0.106	0.098	2.201	0.304	TraesCS6B02G045700	NRT2
Root	chr6B:27169612-27170307	0.884	0.981	1.663	0.206	TraesCS6B02G045700	NRT2
Root	chr6B:27170587-27171139	0.87	0.954	1.535	0.144	TraesCS6B02G045700	NRT2
Root	chr6B:27686179-27686959	0.917	1.298	1.916	0.47	TraesCS6B02G046500	NRT2
Root	chr6B:27685413-27685975	0.537	0.974	1.179	0.284	TraesCS6B02G046500	NRT2
Root	chr6B:27778139-27779752	1.011	1.031	1.079	0.346	TraesCS6B02G046600	NRT2
Root	chr6B:122291407-122292137	0.551	1.741	2.026	2.381	TraesCS6B02G126800	CLC
Root	chr6A:426965957-426967708	0.504	1.345	1.205	2.058	TraesCS6A02G226800	AMT
Root	chr6B:522641345-522642708	0.803	1.031	1.594	0.468	TraesCS6B02G290500	NPF
Root	chr6B:529772833-529773096	0.849	1.061	0.937	0.788	TraesCS6B02G295000	NPF
Root	chr6B:561705539-561705808	1.536	0.499	0.515	1.185	TraesCS6B02G314000	APC
Root	chr6B:561711606-561712839	0.679	0.788	1.537	0.608	TraesCS6B02G314000	APC
Root	chr6B:656544829-656545100	0.412	0.419	0.625	0	TraesCS6B02G381900	APC
Root	chr6B:656561879-656562089	0.16	0.246	0	0.607	TraesCS6B02G381900	APC
Root	chr6B:668432959-668433638	1.448	1.339	0.953	1.878	TraesCS6B02G393600	AspAT
Root	chr6B:680796038-680796725	0.618	1.128	1.211	0.418	TraesCS6B02G406100	NPF
Root	chr6B:680796890-680797244	0.568	0.788	0.783	0.315	TraesCS6B02G406100	NPF
Root	chr6D:1773146-1773366	0.609	0.61	1.401	0.725	TraesCS6D02G003200	APC
Root	chr6D:14617172-14617599	0.602	1.645	0.253	4.032	TraesCS6D02G035600	NRT2
Root	chr6D:14617974-14618251	0.686	1.454	0.278	3.856	TraesCS6D02G035600	NRT2
Root	chr6D:14615903-14616405	0.556	0.885	0.092	2.922	TraesCS6D02G035600	NRT2
Root	chr6D:14682977-14683172	1.719	0.53	0.158	2.126	TraesCS6D02G035900	NRT2
Root	chr6D:15421042-15421289	1.402	1.338	1.747	0.323	TraesCS6D02G037300	NRT2
Root	chr6D:15418188-15418683	0.858	1.398	1.276	0.29	TraesCS6D02G037300	NRT2
Root	chr6D:15418943-15419541	0.971	1.019	1.288	0.267	TraesCS6D02G037300	NRT2
Root	chr6D:15659281-15660033	1.025	0.92	1.004	0.339	TraesCS6D02G037800	NRT2
Root	chr6D:15710164-15710447	1.539	1.205	1.416	0.113	TraesCS6D02G038000	NRT2
Root	chr6D:15711200-15711521	0.905	0.579	1.104	0.099	TraesCS6D02G038000	NRT2
Root	chr6D:15746435-15746675	0.698	0.947	1.605	0.465	TraesCS6D02G038100	NRT2
Root	chr6D:15746842-15747752	0.626	0.704	1.185	0.21	TraesCS6D02G038100	NRT2
Root	chr6D:22172765-22174145	0.704	1.16	3.26	1.433	TraesCS6D02G047600	NPF
Root	chr6D:28245151-28246530	1.215	1.064	0.86	2.139	TraesCS6D02G060200	NPF
Root	chr6D:138894347-138894472	1.787	1.074	2.095	2.168	TraesCS6D02G160400	APC
Root	chr6D:138893629-138893987	0.998	0.317	0.818	0.98	TraesCS6D02G160400	APC
Root	chr6D:355138065-355138262	1.474	1.94	2.972	0.809	TraesCS6D02G251500	NPF
Root	chr6D:355137215-355137894	0.707	1.035	1.339	0.775	TraesCS6D02G251500	NPF
Root	chr6D:350063400-350064138	0.394	0.588	0.731	0.259	TraesCS6D02G247000	NPF
Root	chr6D:350063007-350063395	0.345	0.586	0.675	0.411	TraesCS6D02G247000	NPF
Root	chr6D:414627287-414627534	1.221	3.011	1.559	5.164	TraesCS6D02G306000	NIA
Root	chr6D:414622609-414624553	1.322	1.429	4.153	2.247	TraesCS6D02G306000	NIA
Root	chr6D:414628303-414629008	1.283	2.301	1.683	3.799	TraesCS6D02G306000	NIA
Root	chr6D:434257901-434258285	1.105	0.538	0.843	0.789	TraesCS6D02G331400	APC
Root	chr6D:453997547-453997697	0.67	1.791	0.616	0.638	TraesCS6D02G363900	APC
Root	chr7A:26102264-26102696	1.034	1.435	1.569	0.406	TraesCS7A02G054000	NPF
Root	chr7A:26102736-26103214	0.935	1.037	1.193	0.5	TraesCS7A02G054000	NPF
Root	chr7A:26239873-26241033	1.29	1.594	1.82	0.316	TraesCS7A02G054100	NPF
Root	chr7A:58205668-58206108	1.625	1.878	1.786	0.435	TraesCS7A02G095200	NPF
Root	chr7A:58212499-58213055	1.105	1.375	1.69	0.287	TraesCS7A02G095200	NPF
Root	chr7A:109264773-109264993	1.066	0.986	1.191	0.217	TraesCS7A02G156600	APC
Root	chr7A:109263543-109264403	0.585	0.577	1.039	0.111	TraesCS7A02G156600	APC
Root	chr7A:144129268-144129811	0.72	1.027	0.596	1.057	TraesCS7A02G188100	APC
Root	chr7A:443964939-443965126	0.956	0.718	0.494	1.535	TraesCS7A02G312800	APC
Root	chr7A:443966793-443967134	0.557	0.394	0.136	0.935	TraesCS7A02G312800	APC
Root	chr7A:522023318-522023526	1.557	1.838	2.148	1.15	TraesCS7A02G356600	APC
Root	chr7A:522111005-522111617	0.475	0.928	1.057	0.365	TraesCS7A02G356639	APC
Root	chr7A:522111961-522112466	0.641	0.941	1.159	0.442	TraesCS7A02G356639	APC
Root	chr7A:556357289-556357473	1.396	0.954	0.335	0.78	TraesCS7A02G381700	NPF
Root	chr7A:603964042-603964700	0.832	1.303	1.639	0.557	TraesCS7A02G413300	NPF
Root	chr7A:621911471-621912221	0	0	0	0	TraesCS7A02G428500	NRT2
Root	chr7A:621911469-621912228	0	0	0	0	TraesCS7A02G428500	NRT2
Root	chr7A:621910697-621911129	0.103	0.12	0.036	0.111	TraesCS7A02G428500	NRT2
Root	chr7A:621910783-621911253	0.095	0.066	0.131	0.204	TraesCS7A02G428500	NRT2
Root	chr7A:661298455-661298757	0.592	1.608	1.326	2.481	TraesCS7A02G464900	APC
Root	chr7A:692626673-692628310	1.058	1.483	1.704	0.73	TraesCS7A02G504300	NPF
Root	chr7A:709813355-709813722	1.096	0.873	1.763	0.391	TraesCS7A02G531000	NPF
Root	chr7A:709815012-709815440	0.731	1.014	1.656	0.372	TraesCS7A02G531000	NPF
Root	chr7B:18097269-18098105	1.042	1.372	2.58	1.125	TraesCS7B02G020500	NPF
Root	chr7B:63169741-63170465	0.741	0.614	0.702	0.242	TraesCS7B02G060400	APC
Root	chr7B:106775536-106776166	0.922	0.738	0.709	1.392	TraesCS7B02G093100	APC
Root	chr7B:116048856-116049512	0.562	0.724	0.916	0.17	TraesCS7B02G101800	NPF
Root	chr7B:138468594-138469744	0.729	0.862	0.924	2.274	TraesCS7B02G119000	APC
Root	chr7B:369412599-369412808	1.229	0.692	0.295	2.441	TraesCS7B02G201900	NPF
Root	chr7B:388956898-388957493	0.957	1.302	1.139	2.921	TraesCS7B02G213000	APC
Root	chr7B:483223811-483223961	0.819	1.033	1.849	0.531	TraesCS7B02G262200	NPF
Root	chr7B:497967370-497967584	0.835	0.724	1.224	0.223	TraesCS7B02G271151	APC
Root	chr7B:503373252-503373923	0.766	0.647	1.171	0.261	TraesCS7B02G274100	AspAT
Root	chr7B:583922746-583923280	0	0	0	0	TraesCS7B02G328700	NRT2
Root	chr7B:583922749-583923305	0	0	0.028	0	TraesCS7B02G328700	NRT2
Root	chr7B:629047646-629049074	0.986	1.555	1.219	3.394	TraesCS7B02G365600	APC
Root	chr7D:25288672-25288990	0.984	1.462	1.308	0.301	TraesCS7D02G049300	NPF
Root	chr7D:25289336-25289615	0.801	1.296	1.381	0.514	TraesCS7D02G049300	NPF
Root	chr7D:25335524-25336610	1.214	1.484	1.405	0.323	TraesCS7D02G049400	NPF
Root	chr7D:43212242-43213277	0	0.03	0.015	0.031	TraesCS7D02G073700	NIA
Root	chr7D:43212295-43213513	0.092	0.254	0.114	0.249	TraesCS7D02G073700	NIA
Root	chr7D:54922463-54923114	0.841	1.285	1.964	0.343	TraesCS7D02G091600	NPF
Root	chr7D:54925901-54926821	0.886	1.538	1.876	0.468	TraesCS7D02G091600	NPF
Root	chr7D:74421545-74422687	0.753	2.207	1.417	2.387	TraesCS7D02G119800	NPF
Root	chr7D:74446615-74447443	0.985	1.26	1.303	0.366	TraesCS7D02G119900	NPF
Root	chr7D:74581265-74582155	0.866	0.905	1.645	0.609	TraesCS7D02G120200	NPF
Root	chr7D:104748906-104749121	0.312	0.432	0.645	0	TraesCS7D02G157000	APC
Root	chr7D:141632452-141633134	0.983	1	0.655	1.192	TraesCS7D02G189100	APC
Root	chr7D:173706905-173707957	0.626	0.707	0.688	1.47	TraesCS7D02G213900	APC
Root	chr7D:392264421-392264777	0.722	0.58	0.26	1.344	TraesCS7D02G309200	APC
Root	chr7D:392263928-392264119	0.877	0.757	0.887	0.918	TraesCS7D02G309200	APC
Root	chr7D:392748467-392748648	1.111	0.799	1.617	3.347	TraesCS7D02G309400	APC
Root	chr7D:478217908-478218494	0.572	0.811	1.131	0.463	TraesCS7D02G369300	AspAT
Root	chr7D:489159000-489160011	1.127	1.492	2.697	1.388	TraesCS7D02G377900	NPF
Root	chr7D:502232662-502232812	0.67	1.033	1.849	0.319	TraesCS7D02G388300	APC
Root	chr7D:502232277-502232489	0.422	1.316	1.235	0.602	TraesCS7D02G388300	APC
Root	chr7D:502231319-502231943	0.823	1.109	1.333	0.485	TraesCS7D02G388300	APC
Root	chr7D:540616759-540617339	0.963	1.888	0.85	2.309	TraesCS7D02G420900	NRT2
Root	chr7D:540617536-540618283	0.508	1.452	1.114	2.134	TraesCS7D02G420900	NRT2
Root	chr7D:572038486-572038839	0.285	0.79	0.218	1.536	TraesCS7D02G452600	APC
Root	chr7D:617082658-617082986	0.851	0.661	0.141	0.729	TraesCS7D02G518900	NPF
Leaf	chr1B:465378693-465378820	0.706	1.932	1.164	0.733	TraesCS1B02G264600	TF
Leaf	chr1B:465379004-465379121	0.383	1.545	2	2.654	TraesCS1B02G264600	TF
Leaf	chr1B:465381898-465382176	1.129	2.833	1.108	0.949	TraesCS1B02G264600	TF
Leaf	chr1D:100651053-100651167	0.131	1.699	1.188	0.953	TraesCS1D02G107600	TF
Leaf	chr1D:100655289-100655562	0.493	1.939	1.444	2.673	TraesCS1D02G107600	TF
Leaf	chr1D:345407220-345407437	0.551	1.845	1.305	1.717	TraesCS1D02G253200	TF
Leaf	chr1D:345409466-345409592	0.83	2.562	3.226	2.957	TraesCS1D02G253200	TF
Leaf	chr2A:382805421-382805605	0	0	0.201	1.013	TraesCS2A02G251800	TF
Leaf	chr2B:373302956-373303191	2.797	1.813	1.782	0.793	TraesCS2B02G271700	TF
Leaf	chr2D:315114720-315115099	2.562	0.477	1.495	0.573	TraesCS2D02G259200	TF
Leaf	chr2D:616528871-616529275	1.257	2.077	1.006	1.806	TraesCS2D02G529000	TF
Leaf	chr3A:333305681-333305892	0.354	0.306	0.525	0.221	TraesCS3A02G200900	TF
Leaf	chr3A:333323794-333324269	1.573	0.489	0.182	0.556	TraesCS3A02G200900	TF
Leaf	chr3A:333328681-333329059	1.779	0.786	0.978	1.027	TraesCS3A02G200900	TF
Leaf	chr3A:679694405-679695051	3.215	0.76	2.307	1.706	TraesCS3A02G436100	TF
Leaf	chr3A:679695585-679695841	3.268	0.908	2.117	1.698	TraesCS3A02G436100	TF
Leaf	chr3B:718849674-718851444	2.516	0.613	1.28	1.272	TraesCS3B02G470700	TF
Leaf	chr3D:543009159-543009442	2.957	1.049	2.133	1.536	TraesCS3D02G428700	TF
Leaf	chr3D:543009537-543009812	2.499	0.329	1.478	0.339	TraesCS3D02G428700	TF
Leaf	chr3B:312160977-312161201	1.734	0.922	0	0.139	TraesCS3B02G225800	TF
Leaf	chr3B:312173815-312173957	0	0	0.694	0.437	TraesCS3B02G225800	TF
Leaf	chr3B:312177595-312178119	1.198	0.616	0.024	0.089	TraesCS3B02G225800	TF
Leaf	chr3D:141207746-141208001	2.109	0.709	1.594	0.548	TraesCS3D02G166900	TF
Leaf	chr3D:250920104-250920318	1.327	0.181	0.115	0.363	TraesCS3D02G203000	TF
Leaf	chr3D:250929005-250929183	1.427	0.29	0	0.349	TraesCS3D02G203000	TF
Leaf	chr3D:250930383-250930575	1.167	0.269	0.321	0.728	TraesCS3D02G203000	TF
Leaf	chr3D:250930645-250930759	0.786	0.68	0.324	0.272	TraesCS3D02G203000	TF
Leaf	chr4D:51615249-51616175	2.146	0.655	1.689	0.822	TraesCS4D02G077600	TF
Leaf	chr5B:89684153-89684353	2.166	0.516	1.108	1.164	TraesCS5B02G075300	TF
Leaf	chr6A:191234243-191234405	0.738	0.877	0.38	0.383	TraesCS6A02G175800	TF
Leaf	chr6B:276513026-276513232	2.321	0.439	0.777	1.281	TraesCS6B02G209600	TF
Leaf	chr6B:276515154-276515345	2.034	0.27	0.709	0.244	TraesCS6B02G209600	TF
Leaf	chr6D:151949216-151949766	1.032	0.54	0.582	0.649	TraesCS6D02G167800	TF
Leaf	chr6D:151952075-151952251	1.443	0.734	0.21	0.617	TraesCS6D02G167800	TF
Leaf	chr6B:638834535-638834681	0.716	2.123	1.097	2.446	TraesCS6B02G366100	TF
Leaf	chr7B:511933628-511933897	1.389	0.24	0.641	0.115	TraesCS7B02G279300	TF
Leaf	chr7D:370189137-370189412	1.902	1.127	1.164	1.242	TraesCS7D02G295400	TF
Leaf	chr7D:484725118-484725351	0.962	0.443	0.476	0.533	TraesCS7D02G374400	TF
Leaf	chr1A:39636073-39636528	0.394	1.135	0.514	0.887	TraesCS1A02G058800	APC
Leaf	chr1A:39636882-39637351	0.446	0.853	0.814	0.96	TraesCS1A02G058800	APC
Leaf	chr1A:60735627-60735753	0.83	2.767	1.271	1.725	TraesCS1A02G077800	APC
Leaf	chr1A:60736829-60736998	0.796	2.674	0.947	1.011	TraesCS1A02G077800	APC
Leaf	chr1A:154698670-154698820	0.498	1.205	1.478	0.518	TraesCS1A02G127500	SLAH
Leaf	chr1A:257959606-257959720	0.524	1.472	0.648	2.588	TraesCS1A02G150200	NPF
Leaf	chr1A:257959795-257960323	0.594	1.076	0.443	0.794	TraesCS1A02G150200	NPF
Leaf	chr1A:373771569-373771788	0.75	1.71	1.968	3.261	TraesCS1A02G211000	NPF
Leaf	chr1A:449814408-449814847	0.306	1	0.645	1.379	TraesCS1A02G257800	NPF
Leaf	chr1A:449823133-449823335	0.592	1.151	0.122	0.461	TraesCS1A02G257900	NPF
Leaf	chr1A:449823397-449823548	0.594	1.197	0.326	0.617	TraesCS1A02G257900	NPF
Leaf	chr1A:449823628-449823903	0.38	1.221	0.806	1.468	TraesCS1A02G257900	NPF
Leaf	chr1A:449824308-449824512	0.366	1.266	1.509	0.989	TraesCS1A02G257900	NPF
Leaf	chr1A:460279328-460279442	0.393	1.472	2.377	1.362	TraesCS1A02G264500	APC
Leaf	chr1A:460280427-460280766	0.705	1.562	1.78	2.015	TraesCS1A02G264500	APC
Leaf	chr1A:577846848-577847106	0.637	0.45	0.239	0.421	TraesCS1A02G422100	ASN
Leaf	chr1A:578355449-578355736	0.26	1.08	0.429	0.757	TraesCS1A02G423000	SLAH
Leaf	chr1A:578355988-578356391	0.222	0.384	0.275	0.809	TraesCS1A02G423000	SLAH
Leaf	chr1A:578356704-578356875	0.262	1.057	0.432	1.816	TraesCS1A02G423000	SLAH
Leaf	chrUn:1822692-1823041	0.514	1.332	0.776	1.424	TraesCSU02G001400	SLAH
Leaf	chrUn:1823437-1823853	0.431	1.179	1.095	1.418	TraesCSU02G001400	SLAH
Leaf	chrUn:1824683-1824872	0.316	1.435	1.303	1.396	TraesCSU02G001400	SLAH
Leaf	chrUn:1926246-1926422	0.679	1.467	1.19	1.147	TraesCSU02G001500	SLAH
Leaf	chrUn:1926786-1926907	0.123	1.921	2.036	2.566	TraesCSU02G001500	SLAH
Leaf	chrUn:1943783-1944143	0.54	1.722	1.608	2.544	TraesCSU02G001600	SLAH
Leaf	chr1A:579575540-579575924	0.35	1.446	0.994	1.536	TraesCS1A02G424500	SLAH
Leaf	chr1A:579576082-579576508	0.421	1.637	1.012	1.385	TraesCS1A02G424500	SLAH
Leaf	chr1A:580433644-580433894	0.12	0.93	0.838	1.49	TraesCS1A02G425300	APC
Leaf	chr1D:40000491-40000675	0.406	0.982	2.276	2.194	TraesCS1D02G059900	APC
Leaf	chr1B:385643373-385644077	0.87	1.431	1.015	2.889	TraesCS1B02G212200	NPF
Leaf	chr1B:499468167-499468348	0.495	1.284	1.905	1.115	TraesCS1B02G287300	APC
Leaf	chr1B:499468957-499469071	0.524	2.152	2.269	2.315	TraesCS1B02G287300	APC
Leaf	chr1B:563034516-563034640	0.361	1.874	1.093	1.753	TraesCS1B02G336300	NIR
Leaf	chr1B:670830891-670831170	0.214	1.157	1.104	1.057	TraesCS1B02G456100	SLAH
Leaf	chr1B:670831224-670831515	0.411	1.376	1.227	1.12	TraesCS1B02G456100	SLAH
Leaf	chr1B:670897904-670898018	0.393	2.039	0.972	1.226	TraesCS1B02G456200	SLAH
Leaf	chr1B:670899000-670899232	0.322	2.115	1.858	3.346	TraesCS1B02G456200	SLAH
Leaf	chr1B:670899755-670900157	0.223	1.51	1.379	2.124	TraesCS1B02G456200	SLAH
Leaf	chr1B:670900593-670900745	0.59	1.784	1.215	1.839	TraesCS1B02G456200	SLAH
Leaf	chr1B:670916216-670916701	0.524	1.358	0.863	1.537	TraesCS1B02G456300	SLAH
Leaf	chr1B:670917058-670917392	0.671	1.16	0.811	1.627	TraesCS1B02G456300	SLAH
Leaf	chr1B:670917576-670917759	0.653	1.835	1.548	1.951	TraesCS1B02G456300	SLAH
Leaf	chr1B:670947045-670947381	0.489	1.076	0.99	1.525	TraesCS1B02G456400	SLAH
Leaf	chr1B:670947672-670948033	0.29	1.323	0.819	0.86	TraesCS1B02G456400	SLAH
Leaf	chr1B:670956435-670956555	0.374	1.829	1.847	2.976	TraesCS1B02G456500	SLAH
Leaf	chr1B:670956921-670957110	0.711	1.025	1.303	2.136	TraesCS1B02G456500	SLAH
Leaf	chr1B:670957325-670957509	0.081	1.684	1.607	1.856	TraesCS1B02G456500	SLAH
Leaf	chr1D:16502042-16502275	0.192	1.164	1.163	1.199	TraesCS1D02G035700	NRT2
Leaf	chr1D:62599297-62599600	0.394	1.534	0.569	0.615	TraesCS1D02G079900	APC
Leaf	chr1D:188460572-188460748	2.207	0.293	0.28	0.353	TraesCS1D02G137900	APC
Leaf	chr1D:416474362-416474538	2.632	0.807	1.54	0.529	TraesCS1D02G324200	NIR
Leaf	chr3D:497727356-497727719	0.37	1.245	0.611	1.24	TraesCS3D02G381500	APC
Leaf	chr1D:482275441-482275555	0.131	1.359	0.54	0.136	TraesCS1D02G432700	SLAH
Leaf	chr1D:482323037-482323326	0.258	1.385	0.98	1.182	TraesCS1D02G432800	SLAH
Leaf	chr1D:482324105-482324281	0.594	1.467	0.91	1.5	TraesCS1D02G432800	SLAH
Leaf	chr1D:482368761-482369438	0.331	1.183	1.001	1.215	TraesCS1D02G432900	SLAH
Leaf	chr1D:482369596-482369985	0.615	0.963	0.982	1.676	TraesCS1D02G432900	SLAH
Leaf	chr1D:482370676-482370921	0.488	1.054	0.905	1.648	TraesCS1D02G432900	SLAH
Leaf	chr1D:482492846-482493032	1.044	1.874	1.92	3.422	TraesCS1D02G433100	SLAH
Leaf	chr1D:482517020-482518049	1.205	1.569	1.436	2.052	TraesCS1D02G433200	SLAH
Leaf	chr2A:3335885-3336132	3.569	1.621	2.094	0.943	TraesCS2A02G007500	NPF
Leaf	chr2B:28174231-28174407	0.509	0.66	0.84	1.323	TraesCS2B02G057700	NPF
Leaf	chr2B:28174573-28174749	0.594	0.66	0.77	1.147	TraesCS2B02G057700	NPF
Leaf	chr2A:133986969-133987430	1.783	0.868	1.015	0.539	TraesCS2A02G175600	NPF
Leaf	chr2A:465556358-465556972	2.19	0.631	1.224	1.29	TraesCS2A02G279700	APC
Leaf	chr2A:570930104-570930292	0.238	0.756	0.786	0.165	TraesCS2A02G337400	APC
Leaf	chr2A:570931431-570931608	0.422	1.386	0.835	1.579	TraesCS2A02G337400	APC
Leaf	chr2A:570932468-570932582	0.131	1.019	0.972	0.545	TraesCS2A02G337400	APC
Leaf	chr2A:569902130-569902458	0.273	1.142	1.202	2.225	TraesCS2A02G335800	NPF
Leaf	chr2A:589788170-589788734	2.464	0.824	1.07	0.716	TraesCS2A02G350100	NPF
Leaf	chr2A:768575044-768575335	0.205	1.242	0.593	1.014	TraesCS2A02G572200	NPF
Leaf	chr2A:768526342-768526492	0.598	1.377	0.493	0.828	TraesCS2A02G571900	NPF
Leaf	chr2B:6333883-6334248	1.187	1.733	0.877	1.404	TraesCS2B02G013000	NPF
Leaf	chr2B:6334506-6334634	0.584	1.412	0.77	1.577	TraesCS2B02G013000	NPF
Leaf	chr2B:28097510-28097652	0.105	0.818	0.954	0.547	TraesCS2B02G057600	NPF
Leaf	chr2B:31606851-31607285	0.448	1.874	1.788	2.754	TraesCS2B02G065200	APC
Leaf	chr2B:31607377-31607553	1.273	1.174	1.33	2.382	TraesCS2B02G065200	APC
Leaf	chr2B:31607856-31608021	1.087	2.582	1.045	1.788	TraesCS2B02G065200	APC
Leaf	chr2B:121354456-121354810	1.773	0.875	1.218	1.886	TraesCS2B02G152900	GOGAT
Leaf	chr2B:121354977-121355565	1.575	0.329	1.047	0.37	TraesCS2B02G152900	GOGAT
Leaf	chr2B:121355866-121356089	1.34	0.405	1.381	0.139	TraesCS2B02G152900	GOGAT
Leaf	chr2B:121370369-121370859	0.579	0.184	0.452	0.222	TraesCS2B02G152900	GOGAT
Leaf	chr2B:396341027-396341169	1.578	0.455	1.214	0.328	TraesCS2B02G287200	APC
Leaf	chr2B:396341856-396342246	1.686	0.497	0.79	0.518	TraesCS2B02G287200	APC
Leaf	chr2D:326738928-326739160	1.739	0.501	1.646	1.138	TraesCS2D02G267400	APC
Leaf	chr2B:419502485-419502917	0.38	1.435	0.969	2.228	TraesCS2B02G299200	APC
Leaf	chr2B:419502987-419503130	0.522	1.264	0.775	0.977	TraesCS2B02G299200	APC
Leaf	chr2B:465831491-465831608	0.383	1.435	0.316	1.327	TraesCS2B02G326200	NPF
Leaf	chr2B:491057549-491058090	1.436	0.668	0.592	0.603	TraesCS2B02G344500	APC
Leaf	chr2B:492793131-492793539	0.366	1.298	0.755	0.533	TraesCS2B02G346100	NPF
Leaf	chr2B:525823047-525824162	1.983	0.614	0.884	0.641	TraesCS2B02G368600	NPF
Leaf	chr2A:713015741-713016359	0.556	1.442	1.594	2.939	TraesCS2A02G470200	APC
Leaf	chr2A:713016464-713016740	0.812	0.795	1.294	1.519	TraesCS2A02G470200	APC
Leaf	chr2A:713016882-713017069	0.639	1.726	2.239	3.57	TraesCS2A02G470200	APC
Leaf	chr2B:722328714-722329032	2.537	0.771	1.123	0.928	TraesCS2B02G527800	APC
Leaf	chr2D:5086848-5087268	1.316	1.691	1.144	1.294	TraesCS2D02G009100	NPF
Leaf	chr2D:5087342-5087523	0.825	2.14	0.476	1.201	TraesCS2D02G009100	NPF
Leaf	chr2D:5089396-5089604	3.663	2.297	1.954	0.597	TraesCS2D02G009100	NPF
Leaf	chr2D:15991920-15992063	0.209	1.174	0.431	0.543	TraesCS2D02G044200	NPF
Leaf	chr2D:78375112-78375311	1.276	0.584	0.805	0.546	TraesCS2D02G132900	GOGAT
Leaf	chr2D:78375806-78376007	1.264	0.707	1.409	1.468	TraesCS2D02G132900	GOGAT
Leaf	chr2D:78376215-78376540	1.011	0.199	0.682	0.287	TraesCS2D02G132900	GOGAT
Leaf	chr2D:78376611-78377003	1.105	0.428	0.785	0.475	TraesCS2D02G132900	GOGAT
Leaf	chr2D:78377088-78377264	1.104	0	0.49	0.265	TraesCS2D02G132900	GOGAT
Leaf	chr2D:309066262-309066438	1.953	1.908	2.309	2.823	TraesCS2D02G256000	APC
Leaf	chr2D:309067077-309067647	0.55	1.631	1.405	2.342	TraesCS2D02G256000	APC
Leaf	chr2D:309068499-309068745	0.547	1.522	0.851	2.335	TraesCS2D02G256000	APC
Leaf	chr2D:315492789-315493067	0.484	0.836	0.576	1.564	TraesCS2D02G259400	NPF
Leaf	chr2D:349735527-349735951	0.423	1.553	1.249	2.746	TraesCS2D02G278600	APC
Leaf	chr2D:349736906-349737038	0.113	1.761	1.493	2.823	TraesCS2D02G278600	APC
Leaf	chr2D:420310150-420310476	0.917	0.871	1.133	1.524	TraesCS2D02G327000	NPF
Leaf	chr2B:523234376-523235156	0.441	1.391	0.884	1.393	TraesCS2B02G367000	APC
Leaf	chr2D:446314862-446315629	2.201	0.522	1.108	0.789	TraesCS2D02G348500	NPF
Leaf	chr2D:446315966-446316130	0.547	0.945	0.451	0.663	TraesCS2D02G348500	NPF
Leaf	chr2D:608923938-608924234	0.252	0.523	0.333	0.997	TraesCS2D02G519000	CLC
Leaf	chr2D:643761636-643762214	0.129	0.469	0.447	1.101	TraesCS2D02G583600	NPF
Leaf	chr2D:643768435-643768611	0.17	1.321	0.91	0.706	TraesCS2D02G583600	NPF
Leaf	chr2D:643768826-643769171	0.52	0.861	1.035	0.855	TraesCS2D02G583600	NPF
Leaf	chr2D:643769288-643769570	0.265	1.465	1.005	1.321	TraesCS2D02G583600	NPF
Leaf	chr2D:643737385-643737769	0.428	1.143	0.77	1.294	TraesCS2D02G583500	NPF
Leaf	chr2D:643744180-643744468	0.363	0.359	0.171	0.863	TraesCS2D02G583500	NPF
Leaf	chr2D:643744728-643745356	0.167	0.35	0.333	0.89	TraesCS2D02G583500	NPF
Leaf	chr3A:15074119-15074510	0.306	1.057	0.725	1.032	TraesCS3A02G028100	SLAH
Leaf	chr3A:15074644-15074758	0.131	1.359	0.54	1.089	TraesCS3A02G028100	SLAH
Leaf	chr3A:15074933-15075111	0.672	0.653	1.038	0.959	TraesCS3A02G028100	SLAH
Leaf	chr3A:47847083-47847259	0.764	0.293	7.558	6.528	TraesCS3A02G077100	ASN
Leaf	chr3A:47847640-47848055	0.396	1.462	0.979	0.823	TraesCS3A02G077100	ASN
Leaf	chr3A:171549425-171549601	0.764	1.321	1.889	3.44	TraesCS3A02G167000	SLAH
Leaf	chr3A:171550936-171551050	0.655	1.586	1.08	2.451	TraesCS3A02G167000	SLAH
Leaf	chr3A:171551118-171551284	0.63	1.478	1.41	1.403	TraesCS3A02G167000	SLAH
Leaf	chr3A:343179392-343179688	0.707	0.174	0.291	0.262	TraesCS3A02G202500	GDH
Leaf	chr3A:490931605-490932111	0.738	0.332	0.122	0.123	TraesCS3A02G266300	GOGAT
Leaf	chr3A:541260718-541260904	0.884	0.278	0.132	0.25	TraesCS3A02G305400	AspAT
Leaf	chr3A:621011550-621011810	0.172	1.142	0.805	1.373	TraesCS3A02G370300	APC
Leaf	chr3A:632423952-632424220	1.059	0.145	0.781	0	TraesCS3A02G382900	NPF
Leaf	chr3A:632424248-632424408	0.654	0.242	0.77	1.358	TraesCS3A02G382900	NPF
Leaf	chr3A:638325947-638326065	0.253	0.657	0.522	1.579	TraesCS3A02G390100	CLC
Leaf	chr3A:640701924-640702173	1.86	0.778	1.781	2.432	TraesCS3A02G392800	NPF
Leaf	chr3A:651650150-651650289	0.322	1.301	0.886	1.675	TraesCS3A02G406800	APC
Leaf	chr3A:651961286-651961566	0.32	1.153	1.32	1.941	TraesCS3A02G406900	APC
Leaf	chr3A:651961861-651962170	0.484	1.254	2.033	1.96	TraesCS3A02G406900	APC
Leaf	chr3A:714364572-714364748	0.934	1.174	0.77	1.235	TraesCS3A02G484862	APC
Leaf	chr3A:714365006-714365527	0.401	1.388	0.946	1.192	TraesCS3A02G484862	APC
Leaf	chr3B:772723732-772724459	0.39	1.243	1	1.345	TraesCS3B02G532100	APC
Leaf	chr3D:578773063-578773312	0.6	1.089	1.434	3.429	TraesCS3D02G479800	APC
Leaf	chr3D:578773643-578773757	0.262	1.926	1.08	2.724	TraesCS3D02G479800	APC
Leaf	chr3D:578775433-578775884	0.265	1.231	0.901	1.48	TraesCS3D02G479800	APC
Leaf	chr3D:578775973-578776457	0.062	1.201	1.221	1.476	TraesCS3D02G479800	APC
Leaf	chr3A:714415339-714415506	0.089	0.928	1.033	1.023	TraesCS3A02G484900	APC
Leaf	chr3A:714415713-714415932	0.273	0.884	0.337	0.284	TraesCS3A02G484900	APC
Leaf	chr3A:714421375-714421498	0.121	1.26	1.202	1.136	TraesCS3A02G484900	APC
Leaf	chr3D:23231797-23231990	5.961	2.007	3.829	1.77	TraesCS3D02G056300	NPF
Leaf	chr3B:183074993-183075159	0.36	1.089	0.668	1.216	TraesCS3B02G178600	SLAH
Leaf	chr3B:183075216-183075372	0	0.828	0.711	0.896	TraesCS3B02G178600	SLAH
Leaf	chr3B:183075589-183075716	0.235	1.423	0.582	1.1	TraesCS3B02G178600	SLAH
Leaf	chr3B:183084639-183084815	0.594	1.687	1.54	1.676	TraesCS3B02G178600	SLAH
Leaf	chr3B:256247806-256248035	1.24	0.395	0.699	1.492	TraesCS3B02G215200	NPF
Leaf	chr3B:227665297-227665411	0.655	2.039	1.405	1.907	TraesCS3B02G199200	SLAH
Leaf	chr3B:227665522-227665894	0.643	1.18	0.96	1.628	TraesCS3B02G199200	SLAH
Leaf	chr3B:227665984-227666098	0.393	1.472	1.729	0.545	TraesCS3B02G199200	SLAH
Leaf	chr3B:227668239-227668569	0.226	1.369	0.56	1.317	TraesCS3B02G199200	SLAH
Leaf	chr3B:322289367-322289543	1.528	0.147	0.49	0.529	TraesCS3B02G227100	GDH
Leaf	chrUn:39535138-39535324	0.161	1.25	1.987	2.003	TraesCSU02G049700	APC
Leaf	chr3B:410778767-410778975	0.862	2.421	0.711	0.597	TraesCS3B02G254700	SLAH
Leaf	chr3B:410779054-410779334	1.814	2.26	1.012	1.719	TraesCS3B02G254700	SLAH
Leaf	chr3B:481595204-481595722	1.615	0.499	0.642	1.019	TraesCS3B02G299800	GOGAT
Leaf	chr3B:481595861-481596113	1.364	0.307	0.587	0.37	TraesCS3B02G299800	GOGAT
Leaf	chr3B:481596916-481597108	1.712	0.067	0.641	0.485	TraesCS3B02G299800	GOGAT
Leaf	chr3B:537467675-537467821	0.409	1.238	1.687	1.914	TraesCS3B02G332100	NPF
Leaf	chr3B:537467942-537468056	0.524	1.359	1.513	1.634	TraesCS3B02G332100	NPF
Leaf	chr3B:636766312-636766493	0	1.355	0.204	0.772	TraesCS3B02G402200	APC
Leaf	chr3B:651426614-651427079	2.121	0.611	0.901	0.835	TraesCS3B02G414800	NPF
Leaf	chr3B:662796120-662796234	0.524	2.379	1.296	2.724	TraesCS3B02G424800	NPF
Leaf	chr3B:662796610-662797013	0.741	1.698	1.711	2.889	TraesCS3B02G424800	NPF
Leaf	chr3B:662797642-662797890	0.602	1.718	1.54	3.067	TraesCS3B02G424800	NPF
Leaf	chr3B:662798036-662798212	1.019	1.027	1.889	3.97	TraesCS3B02G424800	NPF
Leaf	chr3B:662798317-662798465	0.606	1.658	2.08	2.937	TraesCS3B02G424800	NPF
Leaf	chr3B:680479907-680480367	0.39	1.011	0.937	0.945	TraesCS3B02G441100	APC
Leaf	chr3B:680676782-680676896	0.786	2.265	1.729	1.77	TraesCS3B02G441200	APC
Leaf	chr3B:680676990-680677182	1.012	2.287	2.309	1.698	TraesCS3B02G441200	APC
Leaf	chr3D:6023341-6023490	0.1	1.647	0.827	1.146	TraesCS3D02G017800	SLAH
Leaf	chr3D:37774190-37774575	0.194	1.342	2.207	2.541	TraesCS3D02G077300	ASN
Leaf	chr3D:37778237-37778406	0.265	1.07	1.312	0.919	TraesCS3D02G077300	ASN
Leaf	chr3D:84577493-84577813	0.28	0.484	0.154	1.019	TraesCS3D02G126600	CLC
Leaf	chr3D:129026470-129026645	0.683	1.845	1.267	1.065	TraesCS3D02G159600	SLAH
Leaf	chr3D:156723199-156723584	0.233	1.442	1.344	1.331	TraesCS3D02G174800	SLAH
Leaf	chr3D:156724719-156724895	0.679	1.027	2.169	3.617	TraesCS3D02G174800	SLAH
Leaf	chr3D:156726884-156727131	0.302	1.934	1.396	3.331	TraesCS3D02G174800	SLAH
Leaf	chr3D:156728362-156728594	0.515	1.837	1.221	2.075	TraesCS3D02G174800	SLAH
Leaf	chr3D:369800835-369801391	0.914	0.232	0.177	0.195	TraesCS3D02G266400	GOGAT
Leaf	chr3D:411005230-411005360	0.115	1.291	0.853	0.955	TraesCS3D02G297600	NPF
Leaf	chr3D:488581711-488582068	1.088	0.868	1.346	0.391	TraesCS3D02G375300	NPF
Leaf	chr3D:501163496-501164375	2.618	2.394	1.471	2.72	TraesCS3D02G385700	NPF
Leaf	chr3D:516855330-516855741	0.364	1.382	1.678	1.511	TraesCS3D02G402300	APC
Leaf	chr3D:516856159-516856273	0.786	2.152	1.945	3.268	TraesCS3D02G402300	APC
Leaf	chr3D:578677365-578677487	0.49	1.905	1.918	2.036	TraesCS3D02G479700	APC
Leaf	chr3D:578677648-578677836	0.318	1.648	1.834	2.312	TraesCS3D02G479700	APC
Leaf	chr4A:11986266-11986478	0.141	1.462	1.627	2.051	TraesCS4A02G018400	APC
Leaf	chr4A:11986545-11986659	0	1.019	1.188	0.817	TraesCS4A02G018400	APC
Leaf	chr4A:46219516-46220363	1.817	0.701	1.251	1.228	TraesCS4A02G055300	APC
Leaf	chr4A:75419157-75419338	2.807	1.213	1.701	0.944	TraesCS4A02G076100	NPF
Leaf	chr4A:75341481-75342251	1.417	0.553	1.136	0.585	TraesCS4A02G075900	NPF
Leaf	chr4A:75347337-75347555	1.165	0.296	0.339	0.712	TraesCS4A02G075900	NPF
Leaf	chr4A:67892883-67892997	0.262	1.699	2.269	3.132	TraesCS4A02G070500	APC
Leaf	chr4A:575006132-575006785	2.402	1.226	2.32	1.141	TraesCS4A02G262700	NPF
Leaf	chr4A:575009731-575009909	2.098	0.943	1.453	1.483	TraesCS4A02G262700	NPF
Leaf	chr4A:597912187-597912568	1.647	0.508	1.067	0.937	TraesCS4A02G299800	APC
Leaf	chr4A:651363340-651363862	0.315	1.064	0.495	1.249	TraesCS4A02G376700	NIA
Leaf	chr4A:651364490-651364604	0.393	1.812	1.837	2.86	TraesCS4A02G376700	NIA
Leaf	chr4A:651369509-651370012	0.386	1.566	1.151	1.79	TraesCS4A02G376700	NIA
Leaf	chr4A:709716441-709717117	0.42	1.184	0.146	0.276	TraesCS4A02G440700	NPF
Leaf	chr4A:709717227-709717646	0.214	1.109	0.559	0.556	TraesCS4A02G440700	NPF
Leaf	chr4A:709615961-709616163	0.74	2.237	1.341	2.69	TraesCS4A02G440600	NPF
Leaf	chr4A:709613482-709613834	0.552	2.274	0.98	1.676	TraesCS4A02G440600	NPF
Leaf	chr4A:709613132-709613378	0.304	1.68	1.101	1.199	TraesCS4A02G440600	NPF
Leaf	chr4A:709206370-709206606	0.443	1.368	2.296	3.75	TraesCS4A02G440300	NPF
Leaf	chr4B:9707830-9708024	0.924	0.133	0.762	0.56	TraesCS4B02G013800	APC
Leaf	chr4B:25853118-25853332	0.768	0.664	0.576	1.161	TraesCS4B02G035500	CLC
Leaf	chr4B:69427511-69427722	0.212	1.285	0.817	0.809	TraesCS4B02G074300	APC
Leaf	chr4B:93412326-93412571	0.549	0.58	0.955	0.444	TraesCS4B02G090800	NPF
Leaf	chr4B:417741314-417741541	0.592	1.308	1.411	2.257	TraesCS4B02G194400	ASN
Leaf	chr4B:473570380-473570504	0.482	1.666	1.788	1.502	TraesCS4B02G226500	APC
Leaf	chr4B:473571014-473571202	0.159	1.099	1.376	1.074	TraesCS4B02G226500	APC
Leaf	chr4B:473571296-473571410	0.131	1.133	1.188	1.089	TraesCS4B02G226500	APC
Leaf	chr4B:473572017-473572173	0.575	1.324	1.105	2.488	TraesCS4B02G226500	APC
Leaf	chr4B:483508879-483509045	0.45	0.933	1.632	2.806	TraesCS4B02G231500	NPF
Leaf	chr4B:483577840-483578926	1.445	0.535	0.692	0.329	TraesCS4B02G231700	NPF
Leaf	chr4B:483579898-483580080	2.463	0.639	0.88	0.853	TraesCS4B02G231700	NPF
Leaf	chr4B:483583693-483584387	1.701	0.688	0.568	0.38	TraesCS4B02G231700	NPF
Leaf	chr4B:483751370-483751546	1.443	0.22	0.49	0.176	TraesCS4B02G232000	NPF
Leaf	chr4B:483751877-483752060	1.306	0.776	0.538	0	TraesCS4B02G232000	NPF
Leaf	chr4D:394140680-394141556	1.91	0.663	0.914	0.603	TraesCS4D02G233400	NPF
Leaf	chr4B:631575406-631575936	1.297	2.095	1.162	1.377	TraesCS4B02G338600	NPF
Leaf	chr4B:631578442-631578640	1.358	2.543	2.239	1.568	TraesCS4B02G338600	NPF
Leaf	chr4B:642924295-642924409	0.917	1.699	1.296	1.498	TraesCS4B02G350000	APC
Leaf	chr4B:642924748-642924960	0.916	1.584	0.93	1.025	TraesCS4B02G350000	APC
Leaf	chr4B:659567627-659568145	0.49	1.246	0.951	2.068	TraesCS4B02G375800	NPF
Leaf	chr4B:659575751-659575939	0.159	1.374	0.786	0.991	TraesCS4B02G375800	NPF
Leaf	chr4B:672129729-672129942	1.263	1.758	0.52	1.02	TraesCS4B02G398100	NPF
Leaf	chr4D:5586480-5586941	1.426	0.364	0.641	0.471	TraesCS4D02G011700	APC
Leaf	chr4D:10767009-10767180	1.66	0.906	1.945	0.545	TraesCS4D02G024400	NPF
Leaf	chr4D:15357487-15357675	1.431	1.236	1.376	1.321	TraesCS4D02G033500	CLC
Leaf	chr4D:338822832-338823046	0.419	0.422	0.46	1.161	TraesCS4D02G195100	ASN
Leaf	chr4D:386439535-386439843	0.194	0.922	0.36	0.706	TraesCS4D02G227200	APC
Leaf	chr4D:393720361-393720721	1.079	0.43	0.479	0.345	TraesCS4D02G232900	NPF
Leaf	chr4D:455703201-455703420	0.273	1.356	1.125	0.425	TraesCS4D02G284600	APC
Leaf	chr4D:455703473-455703587	0.262	1.246	1.513	1.089	TraesCS4D02G284600	APC
Leaf	chr4D:493334568-493334886	0.94	2.314	0.155	1.074	TraesCS4D02G335100	NPF
Leaf	chr4D:499730504-499730618	0.393	1.472	0.972	1.226	TraesCS4D02G344800	APC
Leaf	chr4D:508269274-508269468	0.077	1.265	0.508	0.32	TraesCS4D02G361500	NPF
Leaf	chr4D:508271716-508271837	0.617	1.174	0.611	1.026	TraesCS4D02G361500	NPF
Leaf	chr4D:508271893-508272112	0.205	0.884	0.619	0.78	TraesCS4D02G361500	NPF
Leaf	chr5A:19975796-19976126	2.173	0.939	1.493	0.612	TraesCS5A02G025400	APC
Leaf	chr5A:19976549-19977187	1.686	0.405	0.753	0.219	TraesCS5A02G025400	APC
Leaf	chr5A:34981138-34981328	0.944	1.835	1.75	2.37	TraesCS5A02G037900	NPF
Leaf	chr5A:34981643-34982022	1.064	2.044	2.535	2.99	TraesCS5A02G037900	NPF
Leaf	chr5A:34982579-34982732	0.391	2.025	2.254	2.334	TraesCS5A02G037900	NPF
Leaf	chr5A:235243824-235244050	0.595	2.228	1.199	2.473	TraesCS5A02G115800	APC
Leaf	chr5A:235245208-235245606	0.45	1.979	2.166	2.926	TraesCS5A02G115800	APC
Leaf	chr5A:331396181-331396561	0.826	1.291	0.324	1.021	TraesCS5A02G153900	ASN
Leaf	chr5A:372930135-372930429	0.813	0.395	0.126	0.422	TraesCS5A02G176900	APC
Leaf	chr5A:573599594-573599931	0.355	1.111	0.658	0.829	TraesCS5A02G375600	APC
Leaf	chr5A:649401675-649402235	3.202	0.807	2.221	1.941	TraesCS5A02G472500	APC
Leaf	chr5A:649425522-649425715	0.697	1.806	1.085	0.563	TraesCS5A02G472600	APC
Leaf	chrUn:100088034-100088233	0.601	1.363	0.495	1.014	TraesCSU02G115500	NPF
Leaf	chr5A:672835641-672835755	1.049	2.945	2.053	2.043	TraesCS5A02G508500	NPF
Leaf	chr5A:672840137-672840370	0.962	2.937	0.581	2.399	TraesCS5A02G508500	NPF
Leaf	chr5A:672841624-672842172	1.2	2.097	0.921	1.898	TraesCS5A02G508500	NPF
Leaf	chr5A:672836506-672836714	0.934	1.924	2.369	2.762	TraesCS5A02G508500	NPF
Leaf	chr5A:672836162-672836319	1.332	2.632	2.432	3.263	TraesCS5A02G508500	NPF
Leaf	chr5B:19441112-19441805	3.126	0.932	2.151	1.68	TraesCS5B02G019600	APC
Leaf	chr5B:21538252-21538473	1.555	0.409	1.449	0.422	TraesCS5B02G023300	APC
Leaf	chr5B:21538914-21539247	1.974	0.582	1.221	1.119	TraesCS5B02G023300	APC
Leaf	chr5B:197192424-197193381	1.936	0.998	0.978	2.141	TraesCS5B02G116100	APC
Leaf	chr5B:214261529-214261812	0.581	1.506	1.828	2.798	TraesCS5B02G120800	APC
Leaf	chr5B:214262936-214263234	0.351	2.037	2.149	3.438	TraesCS5B02G120800	APC
Leaf	chr5B:281838058-281838275	1.377	0.179	0.341	0.715	TraesCS5B02G152600	ASN
Leaf	chr5B:426558827-426559118	0.822	1.287	1.439	1.974	TraesCS5B02G245300	NPF
Leaf	chr5B:426563279-426563401	0.245	2.011	1.312	0.509	TraesCS5B02G245300	NPF
Leaf	chr5B:426563582-426563696	0.131	1.586	0.648	2.043	TraesCS5B02G245300	NPF
Leaf	chr5B:426565314-426565561	0.242	1.202	1.646	2.263	TraesCS5B02G245300	NPF
Leaf	chr5B:426567215-426567329	0	2.039	0.54	1.089	TraesCS5B02G245300	NPF
Leaf	chr5B:498078863-498079119	0.584	2.825	2.406	3.275	TraesCS5B02G316000	APC
Leaf	chr5B:498083675-498083791	0.773	1.892	1.699	2.811	TraesCS5B02G316000	APC
Leaf	chr5B:547398706-547399666	2.35	0.726	1.052	1.294	TraesCS5B02G368800	APC
Leaf	chr5B:547406326-547406614	0.726	0.448	0.128	0.162	TraesCS5B02G368800	APC
Leaf	chr5B:571523173-571524007	0.376	1.347	0.384	0.503	TraesCS5B02G393100	NPF
Leaf	chr5B:631894031-631894416	3.648	0.939	1.632	0.605	TraesCS5B02G457100	CLC
Leaf	chr5B:665024967-665025127	0.374	0.726	0.385	1.261	TraesCS5B02G498400	NPF
Leaf	chr5D:26792971-26793798	2.656	0.812	1.623	1.408	TraesCS5D02G028100	APC
Leaf	chr5D:29162734-29163037	2.022	1.193	1.301	0.922	TraesCS5D02G031800	APC
Leaf	chr5D:29163198-29164111	1.276	0.325	0.89	0.442	TraesCS5D02G031800	APC
Leaf	chr5D:62299445-62299724	1.017	0.787	1.81	0.612	TraesCS5D02G067100	NPF
Leaf	chr5D:114385337-114385573	1.203	0.766	0.835	1.513	TraesCS5D02G101500	APC
Leaf	chr5D:114389555-114389697	0.631	1.182	0.347	0.765	TraesCS5D02G101500	APC
Leaf	chrUn:115654303-115654433	0.23	0.894	1.611	3.822	TraesCSU02G134900	APC
Leaf	chrUn:115654576-115654848	0.439	1.851	1.857	2.569	TraesCSU02G134900	APC
Leaf	chrUn:115655965-115656228	0.17	1.08	1.03	1.476	TraesCSU02G134900	APC
Leaf	chrUn:115656274-115656450	0.509	0.66	0.63	1.323	TraesCSU02G134900	APC
Leaf	chr5D:413286605-413286932	0.137	0.869	1.055	1.282	TraesCS5D02G321300	APC
Leaf	chr5D:464415348-464415712	0.369	1.383	1.252	0.938	TraesCS5D02G398000	NPF
Leaf	chr5D:494220017-494220287	2.103	0.526	0.912	0.518	TraesCS5D02G442000	GDH
Leaf	chr5D:540240558-540240672	0.917	1.699	1.729	2.315	TraesCS5D02G519400	AMT
Leaf	chr5D:540241337-540241630	0.51	0.749	0.715	1.272	TraesCS5D02G519400	AMT
Leaf	chr6A:9049432-9049664	1.481	0.724	1.327	1.539	TraesCS6A02G018600	AspAT
Leaf	chr6A:9049734-9049910	1.104	0.22	0.35	0.088	TraesCS6A02G018600	AspAT
Leaf	chr6B:26633753-26634959	0.149	0.439	0.286	0.708	TraesCS6B02G044400	NRT2
Leaf	chr6A:15747823-15748112	0.414	1.117	0.341	0.806	TraesCS6A02G030900	NRT2
Leaf	chr6A:15748402-15749143	0.403	1.377	0.765	1.32	TraesCS6A02G030900	NRT2
Leaf	chr6A:15766371-15766742	0.403	0.905	0.764	0.962	TraesCS6A02G031100	NRT2
Leaf	chr6A:15781034-15781255	0.676	1.87	0.725	1.546	TraesCS6A02G031200	NRT2
Leaf	chr6A:15781347-15781814	0.352	1.023	1.002	1.197	TraesCS6A02G031200	NRT2
Leaf	chr6A:15781864-15782071	0.144	0.998	0.833	0.825	TraesCS6A02G031200	NRT2
Leaf	chr6D:15383578-15384348	0.33	1.207	0.816	1.532	TraesCS6D02G037200	NRT2
Leaf	chr6A:15951954-15952068	0.131	0.68	1.08	1.634	TraesCS6A02G032400	NRT2
Leaf	chr6A:15952122-15952409	0.208	1.035	0.687	1.082	TraesCS6A02G032400	NRT2
Leaf	chr6A:16358111-16358227	0	1.558	0.849	2.275	TraesCS6A02G032800	NRT2
Leaf	chr6A:16359102-16359459	0.335	1.013	0.863	1.218	TraesCS6A02G032800	NRT2
Leaf	chr6A:16374911-16375025	0.262	1.246	0.756	1.362	TraesCS6A02G032900	NRT2
Leaf	chr6A:16386808-16387107	0.5	2.246	2.101	2.337	TraesCS6A02G033000	NRT2
Leaf	chr6A:16389979-16390093	0	2.379	4.322	5.039	TraesCS6A02G033000	NRT2
Leaf	chr6A:16390751-16390865	0.393	2.718	3.133	0.953	TraesCS6A02G033000	NRT2
Leaf	chr6A:65681827-65682687	4.934	1.231	3.036	1.679	TraesCS6A02G098500	CLC
Leaf	chr6A:65684029-65684741	4.994	1.269	3.01	1.287	TraesCS6A02G098500	CLC
Leaf	chr6A:117412647-117412807	0.093	0.161	0.924	0.776	TraesCS6A02G142600	NPF
Leaf	chr6A:181507267-181507497	1.494	0.842	0.482	0.878	TraesCS6A02G170700	APC
Leaf	chr6A:181507704-181507964	1.552	0.149	0.711	0.358	TraesCS6A02G170700	APC
Leaf	chr6A:181510297-181510523	1.719	0.457	0.163	0.069	TraesCS6A02G170700	APC
Leaf	chr6A:470212440-470214016	2.332	0.664	2.079	2.039	TraesCS6A02G254100	APC
Leaf	chr6A:516581003-516581153	0.299	2.152	1.232	0.828	TraesCS6A02G285200	APC
Leaf	chr6A:516605821-516605949	0.35	1.009	0.481	0.606	TraesCS6A02G285200	APC
Leaf	chr6A:516606132-516606246	0.655	1.472	1.296	1.362	TraesCS6A02G285200	APC
Leaf	chr6A:516606450-516606739	0.465	1.072	1.193	1.343	TraesCS6A02G285200	APC
Leaf	chr6A:559523859-559524045	1.366	1.805	1.655	2.337	TraesCS6A02G326200	NIA
Leaf	chr6A:559524640-559525185	0.987	2.203	1.605	1.681	TraesCS6A02G326200	NIA
Leaf	chr6A:559525306-559525448	1.157	2.637	3.209	3.389	TraesCS6A02G326200	NIA
Leaf	chr6A:559526216-559526467	1.488	1.595	2.503	3.526	TraesCS6A02G326200	NIA
Leaf	chr6A:580316424-580316566	0.842	0.182	0.781	0.219	TraesCS6A02G348300	APC
Leaf	chr6A:580321102-580321793	1.211	0.43	0.731	0.427	TraesCS6A02G348300	APC
Leaf	chr6A:580322177-580322446	0.889	0.384	0.641	0.808	TraesCS6A02G348300	APC
Leaf	chr6A:580536745-580536985	0.685	0.215	0.257	0.323	TraesCS6A02G348400	APC
Leaf	chr6B:15125175-15125446	2.371	3.478	1.636	1.776	TraesCS6B02G024900	NIA
Leaf	chr6B:15933785-15934129	1.65	0.563	0.931	0.496	TraesCS6B02G026900	AspAT
Leaf	chr6B:26591593-26592388	0.432	0.975	0.744	1.465	TraesCS6B02G044000	NRT2
Leaf	chr6B:26597248-26597630	0.313	0.913	1.064	1.057	TraesCS6B02G044100	NRT2
Leaf	chr6B:26617274-26617456	0.328	1.49	1.895	2.133	TraesCS6B02G044200	NRT2
Leaf	chr6B:26618212-26618345	0.225	1.65	2.408	1.401	TraesCS6B02G044200	NRT2
Leaf	chr6B:26625545-26625731	0.402	1.666	0.861	1.336	TraesCS6B02G044300	NRT2
Leaf	chr6B:26626385-26627019	0.236	0.591	0.427	0.98	TraesCS6B02G044300	NRT2
Leaf	chr6B:27123056-27123458	0.297	0.899	0.797	1.738	TraesCS6B02G045600	NRT2
Leaf	chr6B:27123749-27124225	0.314	0.868	0.75	0.946	TraesCS6B02G045600	NRT2
Leaf	chr6B:27170193-27170307	0.917	1.699	0.864	2.043	TraesCS6B02G045700	NRT2
Leaf	chr6B:27171042-27171210	0.267	1.307	1.173	1.663	TraesCS6B02G045700	NRT2
Leaf	chr6B:27685507-27685621	0.393	2.152	1.729	2.588	TraesCS6B02G046500	NRT2
Leaf	chr6B:27686121-27686962	0.355	1.52	1.186	1.551	TraesCS6B02G046500	NRT2
Leaf	chr6B:27778125-27778611	0.4	1.461	1.14	1.949	TraesCS6B02G046600	NRT2
Leaf	chr6B:52081531-52081757	0.595	1.314	1.417	2.817	TraesCS6B02G076100	NPF
Leaf	chr6B:52081827-52081959	1.019	1.663	0.746	1.411	TraesCS6B02G076100	NPF
Leaf	chr6B:52084912-52085207	0.355	1.444	1.002	1.263	TraesCS6B02G076100	NPF
Leaf	chr6B:506129727-506129923	2.058	1.054	0.566	0.713	TraesCS6B02G280000	APC
Leaf	chr6B:522641540-522641656	0.258	2.115	1.593	1.874	TraesCS6B02G290500	NPF
Leaf	chr6B:522642443-522642582	0.967	1.672	2.127	2.457	TraesCS6B02G290500	NPF
Leaf	chr6D:422075672-422075841	1.149	1.987	1.239	2.389	TraesCS6D02G313100	NIR
Leaf	chr6D:422075278-422075608	3.26	3.639	3.098	3.058	TraesCS6D02G313100	NIR
Leaf	chr6B:680798524-680798766	2.037	1.441	1.527	0.834	TraesCS6B02G406100	NPF
Leaf	chr6D:8791996-8792246	1.494	0.207	0.788	0.373	TraesCS6D02G022800	AspAT
Leaf	chr6D:14619528-14619642	0.524	1.926	1.729	2.043	TraesCS6D02G035600	NRT2
Leaf	chr6D:14619698-14620101	0.297	1.346	0.52	0.809	TraesCS6D02G035600	NRT2
Leaf	chr6D:14631794-14631908	0.262	1.472	1.296	2.451	TraesCS6D02G035700	NRT2
Leaf	chr6D:14631993-14632189	0.61	1.779	1.068	2.218	TraesCS6D02G035700	NRT2
Leaf	chr6D:14632535-14632649	0.262	1.812	0.432	2.315	TraesCS6D02G035700	NRT2
Leaf	chr6D:14634229-14634400	0	1.284	0.216	0.545	TraesCS6D02G035700	NRT2
Leaf	chr6D:14655081-14655500	0.036	1.048	0.676	0.63	TraesCS6D02G035800	NRT2
Leaf	chr6D:14655701-14655847	0.205	0.884	0.337	0.744	TraesCS6D02G035800	NRT2
Leaf	chr6D:14656046-14656198	0.393	1.104	0.648	1.021	TraesCS6D02G035800	NRT2
Leaf	chr6D:14679618-14679946	0.501	1.378	0.864	1.846	TraesCS6D02G035900	NRT2
Leaf	chr6D:15418418-15418637	0.205	1.887	0.675	1.631	TraesCS6D02G037300	NRT2
Leaf	chr6D:15419199-15419373	0.343	1.558	0.708	2.677	TraesCS6D02G037300	NRT2
Leaf	chr6D:15421023-15421222	0.3	1.492	0.495	1.404	TraesCS6D02G037300	NRT2
Leaf	chr6D:15422449-15422637	0.159	1.099	1.31	0.661	TraesCS6D02G037300	NRT2
Leaf	chr6D:15710346-15710483	0.436	2.168	1.618	2.72	TraesCS6D02G038000	NRT2
Leaf	chr6D:15713054-15713322	0.112	0.819	1.195	0.348	TraesCS6D02G038000	NRT2
Leaf	chr6D:15746685-15746854	0.265	1.834	1.093	1.837	TraesCS6D02G038100	NRT2
Leaf	chr6D:22172742-22173408	0.224	1.066	1.59	2.191	TraesCS6D02G047600	NPF
Leaf	chr6D:22173607-22173831	0	1.153	2.529	2.772	TraesCS6D02G047600	NPF
Leaf	chr6D:293799721-293799852	0.342	1.281	0.94	1.541	TraesCS6D02G208200	AMT
Leaf	chr6D:293800464-293800590	0.119	1.435	0.782	1.602	TraesCS6D02G208200	AMT
Leaf	chr6D:350205672-350205894	0.471	1.163	1.442	0.979	TraesCS6D02G247100	NPF
Leaf	chr6D:368115347-368115486	0.215	1.393	0.797	0.67	TraesCS6D02G260500	NPF
Leaf	chr6D:414628745-414628869	0.723	2.812	0.993	2.003	TraesCS6D02G306000	NIA
Leaf	chr6D:434257475-434257701	1.058	0.343	0.654	0.687	TraesCS6D02G331400	APC
Leaf	chr6D:434257833-434258091	1.216	0.5	0.716	0.662	TraesCS6D02G331400	APC
Leaf	chr6D:453993048-453993362	0.048	0.452	0.549	0.198	TraesCS6D02G363900	APC
Leaf	chr6D:454002631-454002775	0.415	1.883	1.711	0.755	TraesCS6D02G363900	APC
Leaf	chr6D:454003317-454003431	0.393	1.472	0.864	2.588	TraesCS6D02G363900	APC
Leaf	chr7A:26102374-26102738	0.534	1.171	0.575	1.194	TraesCS7A02G054000	NPF
Leaf	chr7A:26239770-26240383	0.317	1.601	0.824	1.697	TraesCS7A02G054100	NPF
Leaf	chr7A:26240500-26240856	0.378	1.451	0.934	1.396	TraesCS7A02G054100	NPF
Leaf	chr7A:43180875-43181017	1.157	1.728	1.821	4.155	TraesCS7A02G078500	NIA
Leaf	chr7A:43181591-43181778	0.399	1.933	1.844	2.491	TraesCS7A02G078500	NIA
Leaf	chr7A:58205778-58206038	0.345	1.887	2.037	2.747	TraesCS7A02G095200	NPF
Leaf	chr7A:58208995-58209230	0.318	1.923	1.101	2.312	TraesCS7A02G095200	NPF
Leaf	chr7A:58212561-58212675	0	1.812	1.405	2.588	TraesCS7A02G095200	NPF
Leaf	chr7A:58212815-58212974	0.47	1.381	1.317	1.953	TraesCS7A02G095200	NPF
Leaf	chr7A:443963306-443963501	0.843	0.596	0.063	0.876	TraesCS7A02G312800	APC
Leaf	chr7A:443963973-443964172	0.15	0.13	0.124	0.702	TraesCS7A02G312800	APC
Leaf	chr7A:443964199-443964375	0.849	0.073	0.14	0.265	TraesCS7A02G312800	APC
Leaf	chr7A:603964088-603964688	0.423	1.248	0.801	1.734	TraesCS7A02G413300	NPF
Leaf	chr7A:621911492-621912217	1.051	1.122	0.951	1.242	TraesCS7A02G428500	NRT2
Leaf	chr7A:692626933-692627329	0.566	1.239	1.057	1.333	TraesCS7A02G504300	NPF
Leaf	chr7A:692627384-692628196	0.534	0.954	1.031	1.453	TraesCS7A02G504300	NPF
Leaf	chr7A:709811093-709811235	0.947	1	2.429	1.421	TraesCS7A02G531000	NPF
Leaf	chr7A:709811659-709812046	0.463	0.567	2.355	1.123	TraesCS7A02G531000	NPF
Leaf	chr7B:18102404-18102590	0.482	1.597	1.457	1.753	TraesCS7B02G020500	NPF
Leaf	chr7B:40280153-40280374	0.406	2.103	1.616	2.951	TraesCS7B02G040100	NPF
Leaf	chr7B:114393978-114394211	0.641	0.443	2.009	2.465	TraesCS7B02G100100	APC
Leaf	chr7B:483223333-483223447	0.655	2.605	1.837	3.541	TraesCS7B02G262200	NPF
Leaf	chr7B:483223776-483223923	0.711	1.932	1.592	2.324	TraesCS7B02G262200	NPF
Leaf	chr7B:483226978-483227159	2.642	0.999	2.45	1.801	TraesCS7B02G262200	NPF
Leaf	chr7B:497966002-497966168	0.45	1.011	1.484	1.403	TraesCS7B02G271151	APC
Leaf	chr7B:497966221-497966770	0.49	0.753	0.673	1.273	TraesCS7B02G271151	APC
Leaf	chr7B:556686587-556686840	4.961	1.48	3.018	0.92	TraesCS7B02G311400	NPF
Leaf	chr7B:583926811-583926995	0.081	0.14	0.803	0	TraesCS7B02G328700	NRT2
Leaf	chr7D:25288778-25288997	0.341	1.061	1.125	0.851	TraesCS7D02G049300	NPF
Leaf	chr7D:25289285-25289399	0.262	1.472	0.324	1.77	TraesCS7D02G049300	NPF
Leaf	chr7D:25335515-25336592	0.208	0.683	0.389	1.11	TraesCS7D02G049400	NPF
Leaf	chr7D:54922583-54922780	0.531	1.376	1.563	2.285	TraesCS7D02G091600	NPF
Leaf	chr7D:54922915-54923065	0.398	1.205	1.478	2.691	TraesCS7D02G091600	NPF
Leaf	chr7D:54926210-54926687	0.564	1.137	1.394	2.311	TraesCS7D02G091600	NPF
Leaf	chr7D:89313868-89313982	0	1.699	0.54	0.136	TraesCS7D02G139600	NPF
Leaf	chr7D:141632560-141633105	1.097	0.498	0.814	0.741	TraesCS7D02G189100	APC
Leaf	chr7D:264763641-264764168	1.673	0.294	0.678	0.53	TraesCS7D02G276400	APC
Leaf	chr7D:264766599-264766794	1.916	0.265	0.632	0.318	TraesCS7D02G276400	APC
Leaf	chr7D:264771883-264772532	1.174	0.458	0.626	0.742	TraesCS7D02G276400	APC
Leaf	chr7D:392267574-392267895	0.372	0.442	0.422	1.064	TraesCS7D02G309200	APC
Leaf	chr7D:460658769-460658941	1.564	2.402	1.217	2.347	TraesCS7D02G357300	NPF
Leaf	chr7D:489677771-489677935	0.456	1.811	2.028	1.609	TraesCS7D02G378300	NPF
Leaf	chr7D:502230737-502230851	0.524	1.812	1.729	1.362	TraesCS7D02G388300	APC
Leaf	chr7D:540616917-540617321	0.666	1.726	0.701	0.692	TraesCS7D02G420900	NRT2
Leaf	chr7D:540617632-540617808	1.104	1.1	1.47	1.411	TraesCS7D02G420900	NRT2
Leaf	chr7D:617082493-617082928	3.847	1.365	2.52	0.749	TraesCS7D02G518900	NPF
Leaf	chr2A:768552755-768553112	0.251	1.302	1.208	1.392	TraesCS2A02G572100	NPF
Leaf	chr2A:768557672-768557915	0.123	0.531	0.811	0.383	TraesCS2A02G572100	NPF
Seed	chr1D:345409494-345409649	1.897	0.503	2.086	0.396	TraesCS1D02G253200	TF
Seed	chr1D:345408985-345409270	1.073	1.203	0.908	0.906	TraesCS1D02G253200	TF
Seed	chr2A:662902127-662902454	1.079	1.334	2.242	0.489	TraesCS2A02G407200	TF
Seed	chr2A:662903107-662903269	0.653	0.096	2.063	0.835	TraesCS2A02G407200	TF
Seed	chr3A:159422676-159423129	0.675	2.889	1.904	1.845	TraesCS3A02G159600	TF
Seed	chr3A:333323761-333324424	0.124	0.564	0.098	0.13	TraesCS3A02G200900	TF
Seed	chr3A:333328655-333329075	0.476	1.966	1.309	0.732	TraesCS3A02G200900	TF
Seed	chr3A:333308170-333308806	0.148	0.563	0.068	0.116	TraesCS3A02G200900	TF
Seed	chr3A:333315288-333315616	0.108	0.332	0.099	0.075	TraesCS3A02G200900	TF
Seed	chr3A:333320133-333320421	0.082	1.406	0.15	0.213	TraesCS3A02G200900	TF
Seed	chr3A:333323795-333324084	0	0	0	0	TraesCS3A02G200900	TF
Seed	chr3A:333315516-333315683	0	0	0.065	0.294	TraesCS3A02G200900	TF
Seed	chr3B:312177628-312178131	0.281	1.022	0	0.049	TraesCS3B02G225800	TF
Seed	chr3B:312155718-312155956	0.049	0.982	0.272	0.31	TraesCS3B02G225800	TF
Seed	chr3B:312169634-312169926	0.282	0.747	0.074	0.042	TraesCS3B02G225800	TF
Seed	chr3B:312187049-312187541	0.502	1.33	0.548	0.45	TraesCS3B02G225800	TF
Seed	chr3B:312187835-312188130	0.438	1.267	0.475	0.417	TraesCS3B02G225800	TF
Seed	chr3B:312167952-312168231	0.674	1.34	0.155	0.617	TraesCS3B02G225800	TF
Seed	chr3B:312177921-312178098	0	0	0	0	TraesCS3B02G225800	TF
Seed	chr3D:250919793-250920315	0.09	0.358	0.062	0.047	TraesCS3D02G203000	TF
Seed	chr3D:250923890-250924187	0.277	0.787	0.181	0.372	TraesCS3D02G203000	TF
Seed	chr3D:250926786-250927079	0.12	0.266	0.037	0.084	TraesCS3D02G203000	TF
Seed	chr3D:250930378-250930763	0.275	1.254	0.448	0.415	TraesCS3D02G203000	TF
Seed	chr3D:250919826-250920095	0	0	0	0	TraesCS3D02G203000	TF
Seed	chr3D:250926854-250926998	0	0	0	0	TraesCS3D02G203000	TF
Seed	chr5A:77325485-77325765	0.63	1.836	1.732	1.317	TraesCS5A02G068900	TF
Seed	chr6A:191230447-191230651	1.095	0	0.581	0.482	TraesCS6A02G175800	TF
Seed	chr6A:191232298-191232661	0.777	1.159	1.663	0.711	TraesCS6A02G175800	TF
Seed	chr7A:409867141-409867609	0.352	1.265	0.875	0.683	TraesCS7A02G299400	TF
Seed	chr7B:317240002-317240367	0.644	2.22	0.975	0.977	TraesCS7B02G188000	TF
Seed	chr7D:370189042-370189750	0.249	1.606	0.67	0.556	TraesCS7D02G295400	TF
Seed	chr7D:449070537-449070671	0.79	0	0.724	0.092	TraesCS7D02G349300	TF
Seed	chr7D:462282045-462282299	0.88	0.061	0.594	0.436	TraesCS7D02G359900	TF
Seed	chr1A:463965950-463966082	0.713	0.826	1.797	0.372	TraesCS1A02G269600	NPF
Seed	chr1A:553541564-553541750	0.253	0.419	0.522	0.132	TraesCS1A02G382800	ASN
Seed	chr1A:577846759-577847201	0.745	2.115	2.414	1.641	TraesCS1A02G422100	ASN
Seed	chr1A:578355766-578355949	1.028	0.17	0.471	0.201	TraesCS1A02G423000	SLAH
Seed	chr1A:578356336-578356958	0.832	0.351	0.503	0.138	TraesCS1A02G423000	SLAH
Seed	chr1A:578933165-578933552	0.851	0.443	0.557	0.254	TraesCS1A02G423900	SLAH
Seed	chrUn:1928080-1928311	1.527	0.607	0.933	0.16	TraesCSU02G001500	SLAH
Seed	chrUn:1925844-1926471	0.975	0.87	1.289	0.529	TraesCSU02G001500	SLAH
Seed	chr1D:40001821-40002025	0.403	0.229	0.898	0.06	TraesCS1D02G059900	APC
Seed	chr1B:403579228-403579525	0.792	0.367	1.161	0.372	TraesCS1B02G225000	NPF
Seed	chr1B:622365114-622365536	1.142	0.295	0.485	0.233	TraesCS1B02G388600	SLAH
Seed	chr1B:622366628-622366735	1.758	3.64	1.511	0.345	TraesCS1B02G388600	SLAH
Seed	chr1B:670799676-670799836	0.661	0.487	0.674	0.307	TraesCS1B02G456000	SLAH
Seed	chr1B:670898972-670899441	1.153	1.129	1.701	0.236	TraesCS1B02G456200	SLAH
Seed	chr1B:670899745-670900177	0.898	0.902	1.148	0.228	TraesCS1B02G456200	SLAH
Seed	chr1B:670916526-670916742	0.544	0.793	1.248	0.171	TraesCS1B02G456300	SLAH
Seed	chr1B:670956295-670956683	0.97	0.803	1.473	0.348	TraesCS1B02G456500	SLAH
Seed	chr1B:670957223-670957330	1.648	1.165	1.713	0.459	TraesCS1B02G456500	SLAH
Seed	chr1B:670956828-670957078	0.564	1.371	0.949	0.492	TraesCS1B02G456500	SLAH
Seed	chr1D:13037786-13037924	1.108	0	0.156	0.445	TraesCS1D02G032700	NPF
Seed	chr1D:13041579-13041758	1.511	1.654	0.903	0.412	TraesCS1D02G032700	NPF
Seed	chr1D:13042038-13042379	1.172	1.051	0.695	0.216	TraesCS1D02G032700	NPF
Seed	chr1D:16504872-16505380	0.718	0.705	0.615	0.169	TraesCS1D02G035700	NRT2
Seed	chr1D:62599227-62599817	1.216	0.819	0.347	0.417	TraesCS1D02G079900	APC
Seed	chr1D:62600191-62600377	1.517	1.34	0.985	0.793	TraesCS1D02G079900	APC
Seed	chr1D:62601462-62601584	1.253	0.255	0.972	0.101	TraesCS1D02G079900	APC
Seed	chr1D:299582249-299582379	0.724	1.438	1.41	0.756	TraesCS1D02G214300	NPF
Seed	chr1D:299582670-299582803	0.707	0.937	1.378	0.37	TraesCS1D02G214300	NPF
Seed	chr1D:482275849-482276251	0.731	0.543	0.483	0.245	TraesCS1D02G432700	SLAH
Seed	chr1D:482272339-482272515	0.735	0.62	1.225	0.21	TraesCS1D02G432700	SLAH
Seed	chr1D:482368810-482369404	0.95	0.734	1.561	0.352	TraesCS1D02G432900	SLAH
Seed	chr1D:482369618-482369975	0.659	0.742	1.027	0.551	TraesCS1D02G432900	SLAH
Seed	chr1D:483518275-483518520	1.152	0.699	1.628	1.104	TraesCS1D02G434300	APC
Seed	chr1D:483526020-483526158	1.704	0.452	1.64	0.891	TraesCS1D02G434300	APC
Seed	chr2A:3337931-3338127	0.9	0.795	1.76	0.314	TraesCS2A02G007500	NPF
Seed	chr2B:28174407-28174562	1.441	0.503	0.626	0.238	TraesCS2B02G057700	NPF
Seed	chr2B:28175045-28175167	1.253	0.128	1.06	0.302	TraesCS2B02G057700	NPF
Seed	chr2B:28175839-28175991	0.542	0.205	0.922	0.162	TraesCS2B02G057700	NPF
Seed	chr2A:471014556-471014683	0.833	0.736	1.528	0.387	TraesCS2A02G282000	APC
Seed	chr2A:572841714-572841821	1.429	1.747	1.209	0.919	TraesCS2A02G339100	APC
Seed	chr2A:572841995-572842154	1.479	0.882	0.881	0.464	TraesCS2A02G339100	APC
Seed	chr2A:569901985-569902434	0.471	0.139	0.384	0.137	TraesCS2A02G335800	NPF
Seed	chr2A:569902296-569902403	0	0	0	0	TraesCS2A02G335800	NPF
Seed	chr2A:639054693-639055008	1.195	0.841	0.856	0.585	TraesCS2A02G390100	APC
Seed	chr2A:768571250-768571564	1.086	0.397	0.515	0.274	TraesCS2A02G572200	NPF
Seed	chr2A:768523520-768523757	0.943	0.263	0	0	TraesCS2A02G571900	NPF
Seed	chr2A:768526398-768526680	0.167	0	0.076	0	TraesCS2A02G571900	NPF
Seed	chr2A:768526377-768526605	0	0	0.047	0	TraesCS2A02G571900	NPF
Seed	chr2A:768472551-768472755	1.095	0.153	1.321	0.542	TraesCS2A02G571800	NPF
Seed	chr2A:768469212-768469644	0.953	0.505	0.898	0.512	TraesCS2A02G571800	NPF
Seed	chr2B:31609964-31610112	1.43	0.316	0.801	0.166	TraesCS2B02G065200	APC
Seed	chr2B:31608473-31608808	1.018	0.651	0.644	0.147	TraesCS2B02G065200	APC
Seed	chr2B:121370158-121370296	0.852	0	0.391	0.802	TraesCS2B02G152900	GOGAT
Seed	chr2B:121370907-121371057	0.862	0	1.006	0.574	TraesCS2B02G152900	GOGAT
Seed	chr2B:492795258-492795535	0.509	0.112	0.272	0.177	TraesCS2B02G346100	NPF
Seed	chr2B:492795337-492795484	0	0	0	0	TraesCS2B02G346100	NPF
Seed	chr2B:525562700-525562890	0.99	0	0.397	0.647	TraesCS2B02G368400	NPF
Seed	chr2B:659005565-659005728	1.515	0.669	0.661	0.302	TraesCS2B02G464700	NPF
Seed	chr2A:713015768-713017132	1.164	1.005	0.656	0.387	TraesCS2A02G470200	APC
Seed	chr2B:798743106-798743223	0.905	1.864	0.921	0.21	TraesCS2B02G626700	NPF
Seed	chr2B:798744012-798744281	0.962	2.664	0.641	0.228	TraesCS2B02G626700	NPF
Seed	chr2B:798589628-798589778	0.549	0.415	0.575	0.246	TraesCS2B02G626100	NPF
Seed	chr2B:798590308-798590586	0.677	0.448	0.504	0.044	TraesCS2B02G626100	NPF
Seed	chr2B:798591071-798591236	0.713	1.605	0.588	0.149	TraesCS2B02G626100	NPF
Seed	chr2D:5086847-5087487	1.084	0.779	0.775	0.326	TraesCS2D02G009100	NPF
Seed	chrUn:24264715-24264934	0.966	0.356	0.64	0.337	TraesCSU02G023100	APC
Seed	chr2D:30788172-30788468	0.755	0.316	0.364	0.208	TraesCS2D02G073500	NRT2
Seed	chr2D:30784721-30784917	0.24	0.636	0.165	0	TraesCS2D02G073500	NRT2
Seed	chr2D:417086462-417086808	1.155	1.036	0.779	0.391	TraesCS2D02G324000	APC
Seed	chr2D:417087037-417087211	1.622	1.433	1.921	0.283	TraesCS2D02G324000	APC
Seed	chr2D:420311597-420311817	0.962	0.142	0.588	0.279	TraesCS2D02G327000	NPF
Seed	chr2D:446596717-446597383	0.282	0.187	0.34	0.591	TraesCS2D02G348600	NPF
Seed	chr2D:494657006-494657113	0.879	0.437	1.108	0.23	TraesCS2D02G388600	APC
Seed	chr2D:643768505-643768754	0.047	0	0.087	0	TraesCS2D02G583600	NPF
Seed	chr2D:643768944-643769576	0.26	0.247	0.205	0.078	TraesCS2D02G583600	NPF
Seed	chr2D:643768472-643768599	0.093	0	0	0.097	TraesCS2D02G583600	NPF
Seed	chr2D:643768671-643768780	0	0	0	0	TraesCS2D02G583600	NPF
Seed	chr2D:643768936-643769141	0	0	0	0	TraesCS2D02G583600	NPF
Seed	chr2D:643769452-643769559	0	0	0	0	TraesCS2D02G583600	NPF
Seed	chr2D:643745874-643746074	0.235	0	0.377	0.86	TraesCS2D02G583500	NPF
Seed	chr3A:32875375-32875728	0.833	0.971	0.825	0.209	TraesCS3A02G057000	NPF
Seed	chr3A:32876181-32876335	1.756	1.821	1.33	0.319	TraesCS3A02G057000	NPF
Seed	chr3A:343179726-343179912	0.316	0.67	0.174	0.33	TraesCS3A02G202500	GDH
Seed	chr3A:631728315-631728554	0.836	1.304	1.443	0.617	TraesCS3A02G381600	AMT
Seed	chr3A:632286892-632287022	1.176	0.36	1.576	0.756	TraesCS3A02G382200	NPF
Seed	chr3A:640698985-640699515	0.643	1.176	0.915	0.209	TraesCS3A02G392800	NPF
Seed	chr3A:651648484-651648622	1.449	1.129	1.172	0.534	TraesCS3A02G406800	APC
Seed	chr3A:651962672-651962868	0.72	0.715	0.825	0.125	TraesCS3A02G406900	APC
Seed	chr3A:651963409-651963526	2.01	1.198	1.382	0.42	TraesCS3A02G406900	APC
Seed	chr3A:714364752-714365430	0.676	0.345	0.525	0.199	TraesCS3A02G484862	APC
Seed	chr3B:772723780-772724388	0.542	0.102	0.23	0.081	TraesCS3B02G532100	APC
Seed	chr3B:772726267-772726453	1.328	1.005	1.043	0.33	TraesCS3B02G532100	APC
Seed	chr3B:772723745-772723889	0.163	0.108	0.225	0.085	TraesCS3B02G532100	APC
Seed	chr3B:772724250-772724403	0.077	0	0.141	0	TraesCS3B02G532100	APC
Seed	chr3D:578775296-578775760	0.786	0.336	0.325	0.053	TraesCS3D02G479800	APC
Seed	chr3D:578776001-578776478	0.592	0.229	0.768	0.258	TraesCS3D02G479800	APC
Seed	chr3B:42126094-42126472	0.902	1.319	1.084	0.52	TraesCS3B02G070200	NPF
Seed	chr3B:183073519-183073823	1.315	0.205	1.489	0.647	TraesCS3B02G178600	SLAH
Seed	chr3B:227668320-227668475	1.745	1.005	1.739	0.872	TraesCS3B02G199200	SLAH
Seed	chr3B:322291526-322291699	0.816	1.351	0.561	0.426	TraesCS3B02G227100	GDH
Seed	chr3B:322290856-322291226	0.127	1.137	0.175	0.432	TraesCS3B02G227100	GDH
Seed	chr3B:322299555-322299741	0.126	1.34	0.406	0.595	TraesCS3B02G227100	GDH
Seed	chr3B:322292876-322293020	0.163	1.731	0.374	1.28	TraesCS3B02G227100	GDH
Seed	chr3B:410776404-410776567	2.308	3.059	4.762	3.092	TraesCS3B02G254700	SLAH
Seed	chr3B:537468786-537469076	1.135	0.698	0.595	0.297	TraesCS3B02G332100	NPF
Seed	chr3B:662550880-662551095	0.875	1.159	1.103	0.343	TraesCS3B02G424700	NPF
Seed	chr3B:680480028-680480371	0.994	0.5	0.346	0.358	TraesCS3B02G441100	APC
Seed	chr3B:680478420-680478620	0.706	0.467	0.862	0.123	TraesCS3B02G441100	APC
Seed	chr3B:689682723-689682861	1.875	1.355	1.484	0.356	TraesCS3B02G449100	APC
Seed	chr3D:23729687-23730084	0.444	0.314	0.217	0.031	TraesCS3D02G056700	NPF
Seed	chr3D:23730085-23731019	0.755	0.517	0.542	0.263	TraesCS3D02G056700	NPF
Seed	chr3D:23729881-23729988	0	0	0	0	TraesCS3D02G056700	NPF
Seed	chr3D:23857550-23858596	0.348	0.238	0.412	0.141	TraesCS3D02G057000	NPF
Seed	chr3D:23857551-23857786	0	0	0	0	TraesCS3D02G057000	NPF
Seed	chr3D:156723443-156723593	1.725	0.831	3.378	1.557	TraesCS3D02G174800	SLAH
Seed	chr3D:156726894-156727197	1.125	0.617	1.743	0.608	TraesCS3D02G174800	SLAH
Seed	chr3D:477560785-477560923	1.363	0.339	2.343	1.603	TraesCS3D02G363200	APC
Seed	chr3D:477563053-477563239	0.885	0.586	1.101	0.264	TraesCS3D02G363200	APC
Seed	chr3D:488581808-488582075	0.749	0.35	0.767	0.368	TraesCS3D02G375300	NPF
Seed	chr3D:516672111-516672323	1.054	0.514	0.458	0.174	TraesCS3D02G402200	APC
Seed	chr3D:516855485-516855817	1.452	0.657	0.747	0.481	TraesCS3D02G402300	APC
Seed	chr3D:578673826-578674422	0.848	0.471	0.452	0.144	TraesCS3D02G479700	APC
Seed	chr4A:11986036-11986509	0.398	0.165	0.114	0	TraesCS4A02G018400	APC
Seed	chr4A:11987687-11988233	0.948	0.457	0.355	0.09	TraesCS4A02G018400	APC
Seed	chr4A:11985938-11986081	0.329	0.109	0.226	0.258	TraesCS4A02G018400	APC
Seed	chr4A:11986419-11986707	0.327	0.108	0.374	0.043	TraesCS4A02G018400	APC
Seed	chr4A:60659657-60660097	0.668	0.071	0.563	0.587	TraesCS4A02G063800	GS
Seed	chr4A:75355404-75355703	0.865	0.052	0.721	0.411	TraesCS4A02G076000	NPF
Seed	chr4A:550467535-550467790	0.646	0.061	0.127	0.145	TraesCS4A02G240700	APC
Seed	chr4A:651363601-651363793	1.225	0.73	0.674	0.192	TraesCS4A02G376700	NIA
Seed	chr4A:651364425-651364583	1.786	0.789	0.955	0.545	TraesCS4A02G376700	NIA
Seed	chr4A:651369301-651370256	0.579	0.294	0.181	0.051	TraesCS4A02G376700	NIA
Seed	chr4A:651369697-651370096	0	0	0	0	TraesCS4A02G376700	NIA
Seed	chr4A:709716424-709717242	0.446	0.133	0.105	0.06	TraesCS4A02G440700	NPF
Seed	chr4A:709717358-709717667	0.076	0.05	0.035	0	TraesCS4A02G440700	NPF
Seed	chr4A:709716739-709716846	0	0	0	0	TraesCS4A02G440700	NPF
Seed	chr4A:709717238-709717465	0	0	0.047	0	TraesCS4A02G440700	NPF
Seed	chr4A:709717568-709717675	0	0	0.101	0	TraesCS4A02G440700	NPF
Seed	chr4A:709612949-709613081	0.891	1.062	1.552	0.559	TraesCS4A02G440600	NPF
Seed	chr4A:709613583-709613810	1.191	0.686	0.902	0.379	TraesCS4A02G440600	NPF
Seed	chr4A:709206108-709206623	0.662	0.545	0.9	0.501	TraesCS4A02G440300	NPF
Seed	chr4B:9707824-9708121	0.436	1.416	0.907	0.952	TraesCS4B02G013800	APC
Seed	chr4B:69429717-69429939	1.059	0.421	0.777	0.221	TraesCS4B02G074300	APC
Seed	chr4B:69430476-69431058	0.505	0.241	0.222	0.042	TraesCS4B02G074300	APC
Seed	chr4B:69430680-69430795	0	0	0	0	TraesCS4B02G074300	APC
Seed	chr4B:93412326-93412507	1.104	0.516	0.893	0.272	TraesCS4B02G090800	NPF
Seed	chr4B:568879040-568879175	0.348	0.577	0.719	0.091	TraesCS4B02G285500	APC
Seed	chr4B:568879558-568879685	0.741	0.123	0.679	0	TraesCS4B02G285500	APC
Seed	chr4B:568879229-568879389	0.735	0.292	0.404	0.384	TraesCS4B02G285500	APC
Seed	chr4B:642924769-642925047	1.269	1.065	0.776	0.088	TraesCS4B02G350000	APC
Seed	chr4B:659567640-659568171	0.886	0.44	0.853	0.301	TraesCS4B02G375800	NPF
Seed	chr4D:121185145-121185319	1.554	0.716	0	0	TraesCS4D02G134400	APC
Seed	chr4D:403137203-403137451	0.853	0.314	0.913	0.446	TraesCS4D02G240700	GS
Seed	chr4D:508270618-508270808	0.99	0.082	0.511	0.259	TraesCS4D02G361500	NPF
Seed	chr4D:508271118-508271308	0.805	0.574	0.284	0.065	TraesCS4D02G361500	NPF
Seed	chr5A:19975820-19976280	0.869	0.948	1.804	1.363	TraesCS5A02G025400	APC
Seed	chr5A:38789759-38789985	0.728	0.62	1.288	0.163	TraesCS5A02G042900	APC
Seed	chr5A:331396153-331396605	0.78	0.793	2.218	0.625	TraesCS5A02G153900	ASN
Seed	chr5A:584906357-584906489	0.713	1.18	1.225	0.186	TraesCS5A02G388100	AMT
Seed	chr5A:656491031-656491297	1.238	0.586	1.418	0.786	TraesCS5A02G485200	NPF
Seed	chr5A:656668010-656668222	0.777	0.588	1.475	0.406	TraesCS5A02G485300	NPF
Seed	chrUn:100088042-100088257	1.039	0.072	0.351	0.457	TraesCSU02G115500	NPF
Seed	chr5A:672840192-672840330	1.875	0.564	1.562	0.713	TraesCS5A02G508500	NPF
Seed	chr5B:866630-866768	1.278	0.339	2.343	1.069	TraesCS5B02G001100	NPF
Seed	chr5B:107564279-107564417	0.682	0.113	0.391	0.534	TraesCS5B02G084900	APC
Seed	chr5B:197192431-197193418	0.453	1.089	0.601	0.336	TraesCS5B02G116100	APC
Seed	chr5B:281838226-281838364	1.193	0.113	0.547	1.158	TraesCS5B02G152600	ASN
Seed	chr5B:426565176-426565864	1.094	0.838	0.768	0.304	TraesCS5B02G245300	NPF
Seed	chr5B:547406220-547406458	0.296	0.065	0.408	0.62	TraesCS5B02G368800	APC
Seed	chr5B:571523270-571524024	0.983	0.289	0.343	0.293	TraesCS5B02G393100	NPF
Seed	chr5B:571530580-571530962	0.862	0.326	0.734	0.322	TraesCS5B02G393100	NPF
Seed	chr5B:682536799-682536983	0.575	0.423	1.347	0.2	TraesCS5B02G520200	AMT
Seed	chr5D:49294345-49294535	0.619	0.082	0.681	0.259	TraesCS5D02G051400	APC
Seed	chr5D:49295837-49295944	1.539	1.019	0.907	0.23	TraesCS5D02G051400	APC
Seed	chr5D:247608835-247609116	0.962	0	0.384	0.35	TraesCS5D02G159100	ASN
Seed	chr5D:464415416-464415842	0.635	0.366	0.962	0.115	TraesCS5D02G398000	NPF
Seed	chr5D:528412148-528412286	1.619	0.677	2.031	0.98	TraesCS5D02G498700	NPF
Seed	chr6B:26634662-26634915	0.651	0.308	0.17	0.243	TraesCS6B02G044400	NRT2
Seed	chr6A:15758012-15758150	0.596	0	0.234	0.089	TraesCS6A02G031000	NRT2
Seed	chr6A:15766267-15766656	0.423	0.24	0.554	0.063	TraesCS6A02G031100	NRT2
Seed	chr6D:15383752-15384239	0.676	0.128	0.465	0.101	TraesCS6D02G037200	NRT2
Seed	chr6D:15384480-15384666	0.379	0.251	0.29	0.33	TraesCS6D02G037200	NRT2
Seed	chr6A:16357302-16357440	0.767	0	0	0.178	TraesCS6A02G032800	NRT2
Seed	chr6A:16359365-16359566	0.995	0.31	0.215	0	TraesCS6A02G032800	NRT2
Seed	chr6A:16386608-16386758	1.254	0.312	0.719	0.328	TraesCS6A02G033000	NRT2
Seed	chr6A:16389823-16390165	0.688	0.41	0.378	0.288	TraesCS6A02G033000	NRT2
Seed	chr6A:117412725-117412959	0.302	0.599	0.829	0.525	TraesCS6A02G142600	NPF
Seed	chr6A:455705006-455705149	1.562	0	2.035	1.547	TraesCS6A02G244400	APC
Seed	chr6A:516582640-516582947	0.613	0.152	0.983	0.44	TraesCS6A02G285200	APC
Seed	chr6A:580539626-580539858	0.558	1.612	0.697	0.636	TraesCS6A02G348400	APC
Seed	chr6A:595061558-595061706	1.033	0.526	1.53	0.664	TraesCS6A02G369900	NPF
Seed	chr6B:26592428-26592582	0.458	0.405	0.91	0.239	TraesCS6B02G044000	NRT2
Seed	chr6B:26597277-26597861	0.544	0.107	0.185	0.084	TraesCS6B02G044100	NRT2
Seed	chr6B:26598658-26598796	0.596	0	0.547	0.178	TraesCS6B02G044100	NRT2
Seed	chr6B:26617464-26617655	0.369	0.163	0.621	0.257	TraesCS6B02G044200	NRT2
Seed	chr6B:27170665-27170879	0.989	0.291	0.252	0.057	TraesCS6B02G045700	NRT2
Seed	chr6B:27169802-27170175	0.662	0.418	0.434	0.099	TraesCS6B02G045700	NRT2
Seed	chr6B:27172372-27172542	0.069	0.092	0.698	0.217	TraesCS6B02G045700	NRT2
Seed	chr6B:27172692-27172812	0.294	0.13	1.078	0	TraesCS6B02G045700	NRT2
Seed	chr6B:27685689-27685879	0.866	0.164	0.284	0	TraesCS6B02G046500	NRT2
Seed	chr6B:27686294-27686928	0.519	0.295	0.289	0.116	TraesCS6B02G046500	NRT2
Seed	chr6B:27686142-27686452	0.114	0	0.348	0.079	TraesCS6B02G046500	NRT2
Seed	chr6B:27779171-27779384	1.049	0.219	0.607	0.058	TraesCS6B02G046600	NRT2
Seed	chr6B:27778125-27778871	0.694	0.313	0.361	0.165	TraesCS6B02G046600	NRT2
Seed	chr6B:52081474-52081941	0.73	0.534	0.208	0.184	TraesCS6B02G076100	NPF
Seed	chr6B:52084942-52085183	1.757	1.422	0.939	0.459	TraesCS6B02G076100	NPF
Seed	chr6B:52081677-52081803	0	0	0	0	TraesCS6B02G076100	NPF
Seed	chr6B:506129765-506129903	1.619	0.226	1.64	1.336	TraesCS6B02G280000	APC
Seed	chr6B:625241276-625241650	0.817	1.083	1.816	0.559	TraesCS6B02G356800	NIA
Seed	chr6B:680798533-680798737	1.499	0.916	1.163	0.904	TraesCS6B02G406100	NPF
Seed	chr6D:14632546-14632864	0.592	0.147	0.203	0.193	TraesCS6D02G035700	NRT2
Seed	chr6D:14631617-14632324	0.848	0.353	0.488	0.122	TraesCS6D02G035700	NRT2
Seed	chr6D:15419332-15419470	1.108	0.226	0.469	0.445	TraesCS6D02G037300	NRT2
Seed	chr6D:15420986-15421167	0.78	0.172	0.715	0.204	TraesCS6D02G037300	NRT2
Seed	chr6D:15656841-15657113	0.778	0	0.119	0.226	TraesCS6D02G037800	NRT2
Seed	chr6D:15712998-15713148	1.333	0	0.575	0.082	TraesCS6D02G038000	NRT2
Seed	chr6D:15746431-15746616	1.017	0.084	0.466	0.133	TraesCS6D02G038100	NRT2
Seed	chr6D:15746845-15747021	0.869	0.177	0.367	0.489	TraesCS6D02G038100	NRT2
Seed	chr6D:22173202-22173791	0.838	0.317	1.043	0.396	TraesCS6D02G047600	NPF
Seed	chr6D:28248188-28248326	1.193	0.564	0.703	0.178	TraesCS6D02G060200	NPF
Seed	chr6D:350082474-350082582	1.307	0	0.998	0.228	TraesCS6D02G247000	NPF
Seed	chr6D:350083463-350083570	1.648	1.31	1.209	0.23	TraesCS6D02G247000	NPF
Seed	chr6D:350084430-350084589	0.666	0.294	0.881	0.387	TraesCS6D02G247000	NPF
Seed	chr6D:368115538-368115755	1.084	0.431	1.043	0.227	TraesCS6D02G260500	NPF
Seed	chr6D:368112472-368112728	1.194	0.609	1.221	0.336	TraesCS6D02G260500	NPF
Seed	chr6D:368115011-368115177	0.779	0.188	1.429	0.37	TraesCS6D02G260500	NPF
Seed	chr6D:454002767-454002944	0.731	0.176	0.548	0.069	TraesCS6D02G363900	APC
Seed	chr6D:453993080-453993298	0.27	0.071	0.297	0.564	TraesCS6D02G363900	APC
Seed	chr7A:26102979-26103086	1.978	1.456	1.511	0.574	TraesCS7A02G054000	NPF
Seed	chr7A:26240030-26240373	0.857	0.818	0.786	0.251	TraesCS7A02G054100	NPF
Seed	chr7A:26240588-26240712	0.948	0.503	0.956	0	TraesCS7A02G054100	NPF
Seed	chr7A:26240831-26240984	0.077	0.305	0.493	0.08	TraesCS7A02G054100	NPF
Seed	chr7A:43180924-43181252	1.04	0.617	0.756	0.187	TraesCS7A02G078500	NIA
Seed	chr7A:58208932-58209102	1.937	0.183	1.205	0.361	TraesCS7A02G095200	NPF
Seed	chr7A:58205695-58206079	0.122	0.122	0.14	0	TraesCS7A02G095200	NPF
Seed	chr7A:58212499-58212983	0.146	0.097	0.134	0.025	TraesCS7A02G095200	NPF
Seed	chr7A:58205770-58206038	0	0	0	0	TraesCS7A02G095200	NPF
Seed	chr7A:58212494-58212856	0.032	0	0.03	0	TraesCS7A02G095200	NPF
Seed	chr7A:556358178-556358589	0.83	0.227	0.603	0.15	TraesCS7A02G381700	NPF
Seed	chr7A:621911549-621911826	1.146	1.069	0.895	0.222	TraesCS7A02G428500	NRT2
Seed	chr7A:621910713-621911105	0.84	0.358	1.182	0.282	TraesCS7A02G428500	NRT2
Seed	chr7A:692627197-692628415	0.772	0.55	0.416	0.272	TraesCS7A02G504300	NPF
Seed	chr7B:388958846-388958984	1.023	0.564	0.625	0.534	TraesCS7B02G213000	APC
Seed	chr7B:498089495-498089733	1.087	0.393	0.996	0.62	TraesCS7B02G271200	APC
Seed	chr7B:583922823-583923231	0.519	0.42	0.74	0.211	TraesCS7B02G328700	NRT2
Seed	chr7D:43215781-43216874	0.796	0.371	0.473	0.191	TraesCS7D02G073700	NIA
Seed	chr7D:54926077-54926726	0.344	0.36	0.316	0.095	TraesCS7D02G091600	NPF
Seed	chr7D:54926310-54926527	0	0	0	0	TraesCS7D02G091600	NPF
Seed	chr7D:264763411-264763990	0.122	0.834	0.205	0.191	TraesCS7D02G276400	APC
Seed	chr7D:502231385-502231821	0.863	0.429	0.47	0.197	TraesCS7D02G388300	APC
Seed	chr7D:502232475-502232823	1.081	0.761	0.681	0.247	TraesCS7D02G388300	APC
Seed	chr7D:540616829-540617161	1.169	0.798	1.331	0.259	TraesCS7D02G420900	NRT2
Seed	chr7D:540617696-540617814	1.594	1.848	1.37	0.208	TraesCS7D02G420900	NRT2
