# Supplementary material for: Epigenetic modifications regulate cultivar-specific root development and metabolic adaptation to nitrogen availability in wheat
Source: Nat Commun. 2023 Dec 12;14:8238. doi: 10.1038/s41467-023-44003-6 (PMC10716289; doi:10.1038/s41467-023-44003-6)
Supplement: Supplementary file 6 — Supplementary Data 3 [file 41467_2023_44003_MOESM6_ESM.xlsx]

## Sheet: Supplementary Data 3
Differential H3K27me3 peaks of NMGs
Tissue	Diff_H3K27me3_peaks	H3K27me3_KN9204_NN (FPKM)	H3K27me3_KN9204_LN(FPKM)	H3K27me3_J411_NN(FPKM)	H3K27me3_J411_LN(FPKM)	Gene ID	Family
Root	chr1B:480439701-480440027	1.479	1.455	0.48	1.613	TraesCS1B02G273300	TF
Root	chr1D:356930024-356930648	0.574	0.974	0.143	0.923	TraesCS1D02G262700	TF
Root	chr1D:356935669-356935812	0.771	1.555	0.156	2.014	TraesCS1D02G262700	TF
Root	chr2A:662905451-662905630	0.077	0.083	0.625	0.07	TraesCS2A02G407200	TF
Root	chr2B:102125683-102126050	0	0	0	0	TraesCS2B02G135600	TF
Root	chr2B:102125232-102126044	0.119	0.256	0.028	0.262	TraesCS2B02G135600	TF
Root	chr2B:102126714-102126923	0.725	1.774	0.107	1.138	TraesCS2B02G135600	TF
Root	chr2B:751320234-751320387	0.72	0.194	0.438	0	TraesCS2B02G556600	TF
Root	chr2D:616527586-616527799	0.065	0	0.63	0.118	TraesCS2D02G529000	TF
Root	chr3B:718850783-718850993	0.066	0.071	0.639	0	TraesCS3B02G470700	TF
Root	chr3B:312146022-312146294	0.203	0.382	3.37	1.151	TraesCS3B02G225800	TF
Root	chr3D:250919711-250920010	0	0.099	0.523	0.251	TraesCS3D02G203000	TF
Root	chr5B:554725589-554725768	0.231	0.166	0.625	0.07	TraesCS5B02G376900	TF
Root	chr5D:475209006-475209706	0	0.042	0	0	TraesCS5D02G411800	TF
Root	chr5D:475208926-475209648	0	0	0.031	0	TraesCS5D02G411800	TF
Root	chr6D:151948983-151949126	0.096	0.726	0.156	0.876	TraesCS6D02G167800	TF
Root	chr7A:553043337-553043517	0	0.082	0.745	0	TraesCS7A02G377600	TF
Root	chr7D:462281984-462282694	2.445	2.527	0.283	2.61	TraesCS7D02G359900	TF
Root	chr1A:14518248-14518420	2.083	1.724	0.65	9.026	TraesCS1A02G031300	NPF
Root	chr1A:449624215-449625901	0.662	0.739	1.22	0.572	TraesCS1A02G257400	NPF
Root	chr1A:449822993-449823518	0.131	0.621	0.17	0.024	TraesCS1A02G257900	NPF
Root	chr1A:449823603-449823831	0.423	0.325	0.981	0.22	TraesCS1A02G257900	NPF
Root	chr1A:449832846-449833123	0.298	0.268	0	0.678	TraesCS1A02G257900	NPF
Root	chr1A:463930602-463930781	0	0.083	0.625	0.07	TraesCS1A02G269500	NPF
Root	chrUn:1924333-1924905	1.59	1.296	1.72	2.911	TraesCSU02G001500	SLAH
Root	chr1D:137967454-137967921	0.354	0.762	0.814	0.295	TraesCS1D02G126500	SLAH
Root	chr1D:137968924-137969183	0.585	0.63	1.467	0.338	TraesCS1D02G126500	SLAH
Root	chr1B:403578192-403578921	0	0	0	0	TraesCS1B02G225000	NPF
Root	chr1B:403578160-403579403	0.1	0.119	0.054	0.262	TraesCS1B02G225000	NPF
Root	chr1B:471173993-471175291	0.499	0.583	0.878	0.222	TraesCS1B02G268300	NPF
Root	chr1B:673785984-673786281	0.278	0.349	0.678	0.126	TraesCS1B02G459800	APC
Root	chr1D:299582002-299582500	0.277	1.012	0.404	0.478	TraesCS1D02G214300	NPF
Root	chr1D:299582670-299583467	0.138	0.372	0.084	0.613	TraesCS1D02G214300	NPF
Root	chr1D:349254223-349255912	0.375	0.676	1.006	0.348	TraesCS1D02G256700	NPF
Root	chr1D:349479339-349479600	0.211	0.284	0.771	0.144	TraesCS1D02G257100	NPF
Root	chr1D:349538171-349538703	0.104	0.251	0.672	0.141	TraesCS1D02G257200	NPF
Root	chr1D:360465465-360466142	1.384	1.489	0.991	1.979	TraesCS1D02G264700	APC
Root	chr1D:416475640-416475864	0.369	0.199	0.299	0.671	TraesCS1D02G324200	NIR
Root	chr3D:497721059-497722157	0.427	0.405	0.957	0.342	TraesCS3D02G381500	APC
Root	chr3D:496506430-496506996	0.536	0.576	0.79	0.332	TraesCS3D02G379600	CLC
Root	chr1D:483529204-483530113	0.364	0.538	0.344	0.813	TraesCS1D02G434300	APC
Root	chr2A:532086731-532086910	0	0.083	0.625	0	TraesCS2A02G309100	NPF
Root	chr2A:532090832-532091099	0	0.056	0.084	0.844	TraesCS2A02G309100	NPF
Root	chr2A:572840962-572842302	0.216	0.542	0.384	0.121	TraesCS2A02G339100	APC
Root	chr2A:572842148-572842320	0	0	0	0	TraesCS2A02G339100	APC
Root	chr2A:570930073-570930340	0	0	0	0	TraesCS2A02G337400	APC
Root	chr2A:570930095-570930340	0	0	0	0	TraesCS2A02G337400	APC
Root	chr2A:564104285-564105607	0.323	0.639	0.304	0.455	TraesCS2A02G331100	APC
Root	chr2A:639054781-639055002	0.811	0.738	0	0.793	TraesCS2A02G390100	APC
Root	chr2A:661712168-661714390	0.688	0.667	1.187	0.49	TraesCS2A02G406000	APC
Root	chr2A:768514619-768514811	3.947	3.166	1.514	2.543	TraesCS2A02G571900	NPF
Root	chr2A:768526378-768526582	1.959	1.89	0.877	3.069	TraesCS2A02G571900	NPF
Root	chr2A:765056426-765056695	0.615	0.055	0.083	0.326	TraesCS2A02G565600	NPF
Root	chr2A:765052945-765053982	0.239	0.229	1.703	0.749	TraesCS2A02G565600	NPF
Root	chr2A:765056582-765056725	0	0	0	0	TraesCS2A02G565600	NPF
Root	chr2D:639681978-639682121	0.096	0.104	0	1.663	TraesCS2D02G576000	NPF
Root	chr2B:28096057-28096201	2.679	2.78	2.018	3.826	TraesCS2B02G057600	NPF
Root	chr2B:609948039-609950083	0.849	0.631	1.225	0.496	TraesCS2B02G423700	APC
Root	chr2B:742821819-742822332	0.564	0.26	0.131	0.073	TraesCS2B02G546000	CLC
Root	chr2B:798743353-798743567	1.03	0.762	2.507	0.936	TraesCS2B02G626700	NPF
Root	chr2B:798732251-798732704	1.278	0.786	0.938	1.023	TraesCS2B02G626600	NPF
Root	chr2B:798589083-798589221	1.198	0.43	0	0	TraesCS2B02G626100	NPF
Root	chr2B:798579101-798579239	0.699	0.215	0	0.363	TraesCS2B02G626000	NPF
Root	chr2B:798582236-798582970	0.282	0.141	2.163	0.819	TraesCS2B02G626000	NPF
Root	chrUn:24263213-24263415	3.82	3.597	2.988	3.595	TraesCSU02G023100	APC
Root	chrUn:24264715-24265031	3.75	4.364	3.467	2.853	TraesCSU02G023100	APC
Root	chrUn:24267456-24267846	5.017	5.627	0.86	4.045	TraesCSU02G023100	APC
Root	chr2D:309066205-309067610	0.206	0.538	0.557	0.517	TraesCS2D02G256000	APC
Root	chr2D:349735467-349735675	0.331	0	0.967	0.12	TraesCS2D02G278600	APC
Root	chr2D:417184037-417185008	0.298	0.321	0.599	0.284	TraesCS2D02G324300	APC
Root	chr2D:417208141-417208355	0.193	0.208	0.731	0.059	TraesCS2D02G324400	APC
Root	chr2D:419031432-419032270	0.329	0.46	0.747	0.284	TraesCS2D02G325500	APC
Root	chr2D:424036704-424037363	0.418	0.338	0.509	0.171	TraesCS2D02G331800	APC
Root	chr2D:518026567-518026854	1.536	0.155	0.779	0.611	TraesCS2D02G402900	APC
Root	chr2D:518027307-518028681	0.752	0.389	0.765	0.346	TraesCS2D02G402900	APC
Root	chr2D:643737418-643737946	0.835	0.421	0.932	0.925	TraesCS2D02G583500	NPF
Root	chr2D:643738931-643739422	0.449	0.121	0.091	0.535	TraesCS2D02G583500	NPF
Root	chr3A:32423880-32424059	1.924	0.331	0	0	TraesCS3A02G056400	NPF
Root	chr3A:47851404-47851684	1.279	1.483	1.118	2.102	TraesCS3A02G077100	ASN
Root	chr3A:61311698-61311967	0.717	0.22	0.748	0.047	TraesCS3A02G096000	APC
Root	chr3A:61312835-61313062	0.546	0.327	0.788	0.221	TraesCS3A02G096000	APC
Root	chr3A:140805570-140806272	0.432	0.634	1.083	0.428	TraesCS3A02G151400	SLAH
Root	chr3A:419469647-419469830	0	0.567	0.367	0	TraesCS3A02G224100	APC
Root	chr3A:421724017-421724221	1.148	0.581	0.219	0.368	TraesCS3A02G225100	SLAH
Root	chr3A:421720669-421721479	0.391	0.275	0.966	0.278	TraesCS3A02G225100	SLAH
Root	chr3A:475305835-475306042	0	0	0	0	TraesCS3A02G254000	NRT2
Root	chr3A:475304752-475306216	0.188	0.061	0.519	0.026	TraesCS3A02G254000	NRT2
Root	chr3A:540660847-540661453	0.25	0.318	0.59	0.145	TraesCS3A02G304500	NPF
Root	chr3A:540654805-540655964	0.606	0.627	0.849	0.346	TraesCS3A02G304400	NPF
Root	chr3A:595962505-595962741	0.584	1.257	0.568	0.69	TraesCS3A02G346700	APC
Root	chr3A:621010442-621011970	0.388	0.301	0.746	0.328	TraesCS3A02G370300	APC
Root	chr3A:631728058-631729361	0.645	0.501	1.098	0.365	TraesCS3A02G381600	AMT
Root	chr3A:632288036-632289581	0.41	0.585	0.637	0.276	TraesCS3A02G382200	NPF
Root	chr3D:489645332-489645695	0.418	0.163	0.801	0.241	TraesCS3D02G376300	NPF
Root	chr3A:638325837-638326739	0.794	1.019	1.438	0.527	TraesCS3A02G390100	CLC
Root	chr3A:640699344-640699597	0.054	0.176	0.53	0.099	TraesCS3A02G392800	NPF
Root	chr3A:660435866-660436004	0.699	0.322	0.648	0.181	TraesCS3A02G418700	NPF
Root	chr3A:714367391-714367626	3.342	1.136	2.474	1.918	TraesCS3A02G484862	APC
Root	chr3A:714370479-714370682	0.95	0.877	0.441	2.714	TraesCS3A02G484862	APC
Root	chr3B:772723602-772724631	2.236	1.023	2.216	1.448	TraesCS3B02G532100	APC
Root	chr3B:772726263-772726891	2.896	1.369	3.026	2.472	TraesCS3B02G532100	APC
Root	chr3B:41800703-41803724	0.643	0.633	2.272	1.156	TraesCS3B02G069900	NPF
Root	chr3B:90119812-90119999	0	0	0	0.536	TraesCS3B02G120100	APC
Root	chr3B:166657176-166657583	0	0	1.483	0.461	TraesCS3B02G166500	APC
Root	chrUn:39535136-39535450	0.219	0.472	0.783	0.159	TraesCSU02G049700	APC
Root	chr3B:410774746-410775098	0.744	0.379	1.334	0.285	TraesCS3B02G254700	SLAH
Root	chr3B:536079097-536079276	0.231	0.249	0.625	0.28	TraesCS3B02G331100	AspAT
Root	chr3B:651426747-651426926	0	0.166	0.625	0.14	TraesCS3B02G414800	NPF
Root	chr3B:651501536-651502328	0.278	0.337	0.565	0.206	TraesCS3B02G414900	NPF
Root	chr3B:655438340-655438744	0.546	0.44	0.719	0.217	TraesCS3B02G418700	CLC
Root	chr3D:23732959-23733567	1.632	1.366	0.846	1.75	TraesCS3D02G056700	NPF
Root	chr3D:84581430-84581573	0	0	0	0.613	TraesCS3D02G126600	CLC
Root	chr3D:114205390-114205742	0.431	0.126	0.254	0.107	TraesCS3D02G149300	APC
Root	chr3D:114204884-114205168	0.049	0.052	0.787	0.044	TraesCS3D02G149300	APC
Root	chr3D:114206036-114206388	0.235	0.211	1.08	0.213	TraesCS3D02G149300	APC
Root	chr3D:129024428-129026091	0.282	0.419	0.645	0.241	TraesCS3D02G159600	SLAH
Root	chr3D:268049713-268050132	0	0.035	0.107	2.151	TraesCS3D02G206100	GDH
Root	chr3D:356624066-356624467	0	0	0	0	TraesCS3D02G254900	NRT2
Root	chr3D:356624025-356624789	0.09	0.039	0.263	0.049	TraesCS3D02G254900	NRT2
Root	chr3D:410996118-410996261	0.096	0.311	0	0.525	TraesCS3D02G297400	NPF
Root	chr3D:488118213-488119948	0.469	0.393	0.863	0.281	TraesCS3D02G374800	AMT
Root	chr3D:501077714-501078229	0.268	0.029	0.564	0.073	TraesCS3D02G385600	NPF
Root	chr3D:501086384-501086788	0.171	0.11	1.051	0.155	TraesCS3D02G385600	NPF
Root	chr3D:501162699-501164365	0.488	0.65	2.134	0.864	TraesCS3D02G385700	NPF
Root	chr3D:578674988-578675793	0.976	0.405	0.083	0.358	TraesCS3D02G479700	APC
Root	chr3D:578675103-578675470	0	0	0	0	TraesCS3D02G479700	APC
Root	chr3D:578925057-578925785	1.401	0.509	0.276	0.413	TraesCS3D02G480100	APC
Root	chr4A:12152069-12152567	0.636	0.834	0.359	1.383	TraesCS4A02G018500	APC
Root	chr4A:46220021-46220200	0.077	0.331	0.625	0.07	TraesCS4A02G055300	APC
Root	chr4A:75355370-75355617	1.395	1.501	0.091	1.318	TraesCS4A02G076000	NPF
Root	chr4A:133455460-133455598	0.899	0.107	0.486	0	TraesCS4A02G109900	ASN
Root	chr4A:590659537-590659716	0	0	0.625	0	TraesCS4A02G283900	NPF
Root	chr4A:593116279-593116417	0.699	0	0	0.091	TraesCS4A02G287900	NPF
Root	chr4A:628089603-628090405	1.357	0.721	1.951	0.734	TraesCS4A02G352900	AMT
Root	chr4A:651366045-651366948	1.572	1.248	2.996	0.887	TraesCS4A02G376700	NIA
Root	chr4A:651368626-651370208	2.587	1.978	4.211	1.955	TraesCS4A02G376700	NIA
Root	chr4A:709721777-709722047	2.296	2.197	0.662	1.437	TraesCS4A02G440700	NPF
Root	chr4A:709615835-709616300	3.052	3.635	2.26	4.039	TraesCS4A02G440600	NPF
Root	chr4A:709212505-709213185	2.269	2.726	1.677	4.492	TraesCS4A02G440300	NPF
Root	chr4B:631573778-631574241	2.797	2.402	0.531	3.272	TraesCS4B02G338600	NPF
Root	chr4B:659576755-659578635	1.664	1.806	0.595	2.444	TraesCS4B02G375800	NPF
Root	chr4B:660599032-660599329	1.299	1.098	0.075	2.361	TraesCS4B02G380000	NPF
Root	chr4D:63046262-63046445	0	0.162	0	0.068	TraesCS4D02G087900	NPF
Root	chr4D:63046176-63046397	0.125	0.067	0	0.057	TraesCS4D02G087900	NPF
Root	chr4D:338824411-338824719	0.939	0.241	0.218	0.122	TraesCS4D02G195100	ASN
Root	chr4D:393711134-393711429	0.047	0.05	0.606	0.212	TraesCS4D02G232900	NPF
Root	chr4D:493328414-493329436	0.715	0.827	1.072	0.453	TraesCS4D02G335100	NPF
Root	chr5A:34985977-34986454	1.444	1.772	1.359	1.969	TraesCS5A02G037900	NPF
Root	chr5A:230451687-230451830	0.193	0	0	0.613	TraesCS5A02G115100	APC
Root	chr5A:235243754-235244070	0.436	0.892	1.91	0.951	TraesCS5A02G115800	APC
Root	chr5A:281065303-281065722	0.099	0.106	0.534	0.12	TraesCS5A02G126900	APC
Root	chr5A:472108357-472108634	0.099	0.161	0	0.542	TraesCS5A02G256600	APC
Root	chr5A:525599659-525600471	0.373	0.402	0.936	0.401	TraesCS5A02G315000	APC
Root	chr5A:573602392-573602684	0.425	0.355	0.842	0.172	TraesCS5A02G375600	APC
Root	chr5A:584906304-584908012	0.936	1.215	1.374	0.579	TraesCS5A02G388100	AMT
Root	chr5A:599209742-599209934	1.22	0.927	0.116	1.565	TraesCS5A02G409600	NPF
Root	chr5A:649424978-649425121	0.193	0.622	0	0.613	TraesCS5A02G472600	APC
Root	chrUn:100088044-100088197	4.143	3.586	0.292	2.209	TraesCSU02G115500	NPF
Root	chr5A:672839930-672840398	3.445	3.453	1.242	3.451	TraesCS5A02G508500	NPF
Root	chr5B:865013-865703	1.258	0.688	0.518	1.288	TraesCS5B02G001100	NPF
Root	chr5B:866572-866786	2.511	1.455	0.627	2.223	TraesCS5B02G001100	NPF
Root	chr5B:214261233-214262070	0.609	0.726	1.496	0.479	TraesCS5B02G120800	APC
Root	chr5B:229642238-229642518	0	0.159	0.639	0.089	TraesCS5B02G126000	APC
Root	chr5B:547398798-547398995	1.469	0.301	0.113	1.144	TraesCS5B02G368800	APC
Root	chr5B:571530705-571531410	0.586	0.547	0.571	1.083	TraesCS5B02G393100	NPF
Root	chr5B:571536040-571536691	0.698	0.592	0.893	0.288	TraesCS5B02G393200	AMT
Root	chr5B:631888604-631889473	0.301	0.273	0.566	0.216	TraesCS5B02G457100	CLC
Root	chr5B:656806025-656806204	0.154	0.249	0.625	0.21	TraesCS5B02G485400	APC
Root	chr5B:656839943-656840291	0	0.128	0.578	0.036	TraesCS5B02G485500	APC
Root	chr5D:62299524-62299703	1.386	0.414	0	0.14	TraesCS5D02G067100	NPF
Root	chr5D:91345743-91345977	0.177	0.127	1.338	0.642	TraesCS5D02G085800	APC
Root	chrUn:115655900-115656397	0.444	0.418	1.17	0.302	TraesCSU02G134900	APC
Root	chr5D:464457497-464458624	0.465	0.303	0.516	0.189	TraesCS5D02G398200	AMT
Root	chr5D:540238479-540238617	2.995	1.719	3.402	1.542	TraesCS5D02G519400	AMT
Root	chr5D:540239663-540240789	1.273	0.869	2.78	0.723	TraesCS5D02G519400	AMT
Root	chr6A:8694985-8696084	0.514	0.378	1.058	0.444	TraesCS6A02G017500	NIA
Root	chr6A:9053298-9053481	0.151	0	0	0	TraesCS6A02G018600	AspAT
Root	chr6A:9053371-9053565	0	0.076	0	0.129	TraesCS6A02G018600	AspAT
Root	chr6A:15755793-15756967	1.291	0.644	0.762	0.757	TraesCS6A02G031000	NRT2
Root	chr6A:15780918-15782418	0	0	0	0	TraesCS6A02G031200	NRT2
Root	chr6A:15780918-15782816	0.261	0.07	0.2	0.145	TraesCS6A02G031200	NRT2
Root	chr6A:16378289-16378851	3.04	2.427	0.955	3.208	TraesCS6A02G032900	NRT2
Root	chr6D:15699521-15700554	3.388	2.297	0.325	3.091	TraesCS6D02G037900	NRT2
Root	chr6A:29780537-29780770	0.769	0.445	0	0.591	TraesCS6A02G056500	NPF
Root	chr6A:29781057-29781195	0.998	0.107	1.296	1.452	TraesCS6A02G056500	NPF
Root	chr6A:29784829-29786083	0.132	0.166	0.642	0.22	TraesCS6A02G056500	NPF
Root	chr6A:65798961-65799160	0	0	0.899	0	TraesCS6A02G098600	CLC
Root	chr6A:559523534-559523870	0.328	0.397	0.998	0.075	TraesCS6A02G326200	NIA
Root	chr6B:15132444-15132657	1.941	2.297	2.729	0.647	TraesCS6B02G024900	NIA
Root	chr6B:26589332-26589609	1.841	0.321	0.161	1.085	TraesCS6B02G044000	NRT2
Root	chr6B:26590416-26590826	1.68	0.362	0.491	0.733	TraesCS6B02G044000	NRT2
Root	chr6B:26591152-26592711	1.237	0.666	3.757	1.373	TraesCS6B02G044000	NRT2
Root	chr6B:26596268-26598900	0.796	0.563	2.837	1.389	TraesCS6B02G044100	NRT2
Root	chr6B:26619288-26619594	0	0	0.073	0.123	TraesCS6B02G044200	NRT2
Root	chr6B:26619321-26619643	0.214	0.092	0	0.311	TraesCS6B02G044200	NRT2
Root	chr6B:27684303-27684823	2.199	2.253	0.086	2.095	TraesCS6B02G046500	NRT2
Root	chr6B:27782324-27782467	6.745	3.733	0.156	4.903	TraesCS6B02G046600	NRT2
Root	chr6B:52084983-52085126	2.12	0.726	1.094	1.051	TraesCS6B02G076100	NPF
Root	chr6B:52086761-52087528	0.539	0.309	0.7	0.098	TraesCS6B02G076100	NPF
Root	chr6B:122291745-122292035	0.095	0.051	0.54	0.086	TraesCS6B02G126800	CLC
Root	chr6A:426965930-426966836	0.38	0.344	0.888	0.138	TraesCS6A02G226800	AMT
Root	chr6B:522639588-522639888	1.286	1.532	0.671	1.878	TraesCS6B02G290500	NPF
Root	chr6B:553412874-553413299	0.713	0.698	0.263	0.736	TraesCS6B02G309200	NPF
Root	chr6B:561712289-561712616	0.295	0.499	1.094	0.306	TraesCS6B02G314000	APC
Root	chr6D:1773763-1773904	1.661	0.21	0	0.533	TraesCS6D02G003200	APC
Root	chr6D:8155827-8156051	1.599	0.662	0.798	1.062	TraesCS6D02G020700	NIA
Root	chr6D:8150556-8151550	0.596	0.313	0.99	0.34	TraesCS6D02G020700	NIA
Root	chr6D:14619148-14620235	0.063	0.041	0.021	0	TraesCS6D02G035600	NRT2
Root	chr6D:14618820-14620188	0.363	0.098	0.637	0.146	TraesCS6D02G035600	NRT2
Root	chr6D:14633990-14634403	0.534	0.144	0	0.091	TraesCS6D02G035700	NRT2
Root	chr6D:14631617-14632942	1.404	1.119	2.767	1.011	TraesCS6D02G035700	NRT2
Root	chr6D:14633980-14634212	0	0	0	0	TraesCS6D02G035700	NRT2
Root	chr6D:15422477-15422628	4.836	5.303	2.517	5.141	TraesCS6D02G037300	NRT2
Root	chr6D:15713010-15713330	4.349	3.336	0.769	4.186	TraesCS6D02G038000	NRT2
Root	chr6D:15750932-15751315	3.598	1.665	0.759	2.517	TraesCS6D02G038100	NRT2
Root	chr6D:15748936-15749141	3.294	4.629	4.253	3.664	TraesCS6D02G038100	NRT2
Root	chr6D:15749746-15750028	2.883	3.365	1.11	3.951	TraesCS6D02G038100	NRT2
Root	chr6D:22177721-22178272	2.726	2.395	3.49	6.067	TraesCS6D02G047600	NPF
Root	chr6D:28248101-28248239	1.498	0.215	0.162	0.635	TraesCS6D02G060200	NPF
Root	chr6D:28248968-28249225	1.126	0.404	0.348	0.487	TraesCS6D02G060200	NPF
Root	chr6D:28243483-28243662	0.077	0.166	0.874	0.21	TraesCS6D02G060200	NPF
Root	chr6D:293802660-293803468	0.153	0.239	0.526	0.124	TraesCS6D02G208200	AMT
Root	chr6D:355136391-355138428	1.306	1.398	2.491	1.266	TraesCS6D02G251500	NPF
Root	chr6D:350204595-350204744	0.647	0.796	1.05	0.672	TraesCS6D02G247100	NPF
Root	chr6D:350064972-350065239	0	0.056	0.084	2.251	TraesCS6D02G247000	NPF
Root	chr6D:350065887-350066262	0	0	0.775	1.603	TraesCS6D02G247000	NPF
Root	chr6D:350080968-350081621	0	0.045	0	0.575	TraesCS6D02G247000	NPF
Root	chr6D:349031550-349032917	0.444	0.542	0.916	0.339	TraesCS6D02G246500	NPF
Root	chr6D:434259503-434259646	0.289	0.311	0	0.7	TraesCS6D02G331400	APC
Root	chr6D:434260412-434260562	0.367	0.989	0.149	0.835	TraesCS6D02G331400	APC
Root	chr6D:454000554-454000818	2.14	0.899	0.085	0.901	TraesCS6D02G363900	APC
Root	chr6D:453993109-453993540	1.151	1.101	0.207	0.901	TraesCS6D02G363900	APC
Root	chr7A:26105395-26105736	2.101	1.957	1.508	2.9	TraesCS7A02G054000	NPF
Root	chr7A:26242710-26243633	1.553	1.59	0.824	1.845	TraesCS7A02G054100	NPF
Root	chr7A:43184456-43185350	1.11	0.862	2.826	1.022	TraesCS7A02G078500	NIA
Root	chr7A:78468575-78469271	0.614	0.533	1.317	0.324	TraesCS7A02G121700	NPF
Root	chr7A:420842206-420842523	0.043	0.327	0.776	0.237	TraesCS7A02G301700	NPF
Root	chr7A:420843303-420843482	1.54	1.491	0.749	0.35	TraesCS7A02G301700	NPF
Root	chr7A:517520589-517520732	0.193	0	0	0.525	TraesCS7A02G353500	AspAT
Root	chr7A:522022850-522023041	0.721	0.388	0.585	0.59	TraesCS7A02G356600	APC
Root	chr7A:538948440-538949236	0.589	0.279	1.152	0.362	TraesCS7A02G365100	NPF
Root	chr7A:603025770-603026060	0.19	0.205	0.617	0.13	TraesCS7A02G412100	NPF
Root	chr7A:621908889-621909090	0.343	0.074	0	0.062	TraesCS7A02G428500	NRT2
Root	chr7A:621910685-621911119	0.063	0	0	0.029	TraesCS7A02G428500	NRT2
Root	chr7A:621911590-621912196	0	0	0	0	TraesCS7A02G428500	NRT2
Root	chr7A:621910713-621912222	0.082	0.069	0.252	0.05	TraesCS7A02G428500	NRT2
Root	chr7A:621908943-621909090	0	0	0	0	TraesCS7A02G428500	NRT2
Root	chr7A:657377318-657377615	0.557	0.15	0.452	0.084	TraesCS7A02G461200	NPF
Root	chr7A:709808781-709809397	1.253	0.867	0.544	4.329	TraesCS7A02G531000	NPF
Root	chr7A:709811008-709811981	2.096	1.783	0.896	7.283	TraesCS7A02G531000	NPF
Root	chr7A:709813174-709813770	2.774	1.841	0.975	9.81	TraesCS7A02G531000	NPF
Root	chr7B:17846997-17847657	1.232	0.719	1.118	1.043	TraesCS7B02G020300	NPF
Root	chr7B:17842360-17842601	0.515	0.431	1.577	0.312	TraesCS7B02G020300	NPF
Root	chr7B:106858565-106858787	0.372	0.334	0.504	0.169	TraesCS7B02G093200	APC
Root	chr7B:131942807-131943419	0.338	0.267	0.767	0.184	TraesCS7B02G113600	NPF
Root	chr7B:483229126-483229380	0.868	0.35	0.176	0.246	TraesCS7B02G262200	NPF
Root	chr7B:556683561-556683793	0.653	0	0.193	0	TraesCS7B02G311400	NPF
Root	chr7B:558363930-558364261	0.042	0.045	0.608	0	TraesCS7B02G312600	NPF
Root	chr7B:583922784-583923264	1.608	0.525	1.118	0.704	TraesCS7B02G328700	NRT2
Root	chr7B:624469153-624469386	1.064	0.509	1.056	0.376	TraesCS7B02G362700	NPF
Root	chr7D:43210074-43210331	1.93	0.808	2.349	1.072	TraesCS7D02G073700	NIA
Root	chr7D:43212467-43213403	1.605	1.125	2.866	0.963	TraesCS7D02G073700	NIA
Root	chr7D:74417767-74417920	0	0	0	0	TraesCS7D02G119800	NPF
Root	chr7D:74421596-74422216	0.156	0.048	0.144	0.04	TraesCS7D02G119800	NPF
Root	chr7D:74417767-74418252	0.17	0.122	0.461	0.052	TraesCS7D02G119800	NPF
Root	chr7D:74421727-74422460	0.094	0.142	0.122	0.12	TraesCS7D02G119800	NPF
Root	chr7D:74446587-74447426	0.608	0.371	0.986	0.448	TraesCS7D02G119900	NPF
Root	chr7D:167527608-167527921	0.308	0.189	0.571	0.16	TraesCS7D02G209200	NPF
Root	chr7D:374570682-374570991	0.312	0.24	1.085	0.081	TraesCS7D02G297000	NPF
Root	chr7D:489154415-489154553	0.799	0.43	0.324	0.272	TraesCS7D02G377800	NPF
Root	chr7A:603957540-603957765	0.612	0.659	0.894	0.278	TraesCS7A02G413200	NPF
Root	chr7D:540615758-540615984	2.561	0.722	0.594	1.274	TraesCS7D02G420900	NRT2
Root	chr7D:540618058-540618211	0	0	0	0	TraesCS7D02G420900	NRT2
Root	chr7D:540616768-540617945	0.035	0	0	0	TraesCS7D02G420900	NRT2
Root	chr7D:540616796-540618302	0.046	0.03	0.193	0.042	TraesCS7D02G420900	NRT2
Root	chr7D:568623208-568623526	0.043	0.187	0.562	0	TraesCS7D02G449400	NPF
Root	chr7D:617082617-617083090	1.69	0.658	0.142	1.509	TraesCS7D02G518900	NPF
Root	chr2A:768554358-768554997	0.561	0.603	2.099	0.882	TraesCS2A02G572100	NPF
Leaf	chr2A:382805367-382805673	0	0	0.18	0.615	TraesCS2A02G251800	TF
Leaf	chr2A:662902219-662902416	0.638	0.399	0.21	0	TraesCS2A02G407200	TF
Leaf	chr2A:746684743-746685083	0.082	0.694	0	0.043	TraesCS2A02G526300	TF
Leaf	chr6D:160428543-160428737	0.576	0.405	0.355	0.821	TraesCS6D02G173000	TF
Leaf	chr7D:449078061-449078200	1.206	0.566	0.396	0.104	TraesCS7D02G349300	TF
Leaf	chr1A:154699735-154699907	0.244	0.366	0.64	0.253	TraesCS1A02G127500	SLAH
Leaf	chr1A:154700712-154700884	0.65	0.732	0.48	0.168	TraesCS1A02G127500	SLAH
Leaf	chr1A:154701332-154701530	0.282	0.795	0.556	0.219	TraesCS1A02G127500	SLAH
Leaf	chr1A:449625465-449625917	0.278	0.766	0.274	0.288	TraesCS1A02G257400	NPF
Leaf	chr1A:513740149-513740362	0.656	1.256	0.258	0.068	TraesCS1A02G323400	NIR
Leaf	chr1A:580444167-580444476	0.226	0.611	0	0.047	TraesCS1A02G425400	APC
Leaf	chr1A:580444737-580444866	0.108	1.098	0	0	TraesCS1A02G425400	APC
Leaf	chr1B:471024816-471025053	0.236	0.664	0.581	0.183	TraesCS1B02G268200	NPF
Leaf	chr1D:349254870-349254999	0.433	0.976	0.107	0	TraesCS1D02G256700	NPF
Leaf	chr1D:349255492-349255621	0.325	1.342	0.213	0.225	TraesCS1D02G256700	NPF
Leaf	chr1D:349478062-349478614	0.405	1.14	0.324	0.472	TraesCS1D02G257100	NPF
Leaf	chr1D:374471201-374471426	0.807	0.489	0.734	0	TraesCS1D02G277600	APC
Leaf	chr3D:497721463-497722637	0.488	0.523	0.609	0.296	TraesCS3D02G381500	APC
Leaf	chr2A:419466763-419466892	0.108	0.976	0.32	0.112	TraesCS2A02G264500	NPF
Leaf	chr2A:572841405-572842153	0.056	0.568	0.552	0.329	TraesCS2A02G339100	APC
Leaf	chr2A:564104925-564105607	0.307	0.669	0.444	0.297	TraesCS2A02G331100	APC
Leaf	chr2A:740855625-740855814	0.074	0.666	0.073	0	TraesCS2A02G517500	CLC
Leaf	chr2D:639680500-639680712	0.659	1.262	0.519	1.298	TraesCS2D02G576000	NPF
Leaf	chr2B:383368047-383368185	0.101	0.912	0.299	0.105	TraesCS2B02G277600	NPF
Leaf	chr2B:488994892-488996134	0.214	0.697	0.41	0.338	TraesCS2B02G342900	APC
Leaf	chr2B:491054567-491054927	0.582	0.787	0.612	0.322	TraesCS2B02G344500	APC
Leaf	chr2B:492793255-492793718	0.483	0.68	0.654	0.282	TraesCS2B02G346100	NPF
Leaf	chr2B:742818982-742819111	0.325	0.61	0	0	TraesCS2B02G546000	CLC
Leaf	chr2B:798589509-798589723	0.392	1.103	0.514	0.135	TraesCS2B02G626100	NPF
Leaf	chr2D:417086476-417087620	0.269	0.564	0.577	0.38	TraesCS2D02G324000	APC
Leaf	chr2D:494657490-494657641	0.092	1.146	0	0.288	TraesCS2D02G388600	APC
Leaf	chr3A:140805703-140805855	0.092	0.828	0.181	0	TraesCS3A02G151400	SLAH
Leaf	chr3A:171551126-171551572	0.564	1.482	0.524	0.682	TraesCS3A02G167000	SLAH
Leaf	chr3A:343179844-343180026	1.304	0.259	0.151	0	TraesCS3A02G202500	GDH
Leaf	chr3A:475305106-475305235	0.325	0.61	0	0	TraesCS3A02G254000	NRT2
Leaf	chr3A:599385602-599385947	0.486	0.684	0.558	0.126	TraesCS3A02G350800	AMT
Leaf	chr3D:489645396-489645586	0.221	0.994	0.072	0.152	TraesCS3D02G376300	NPF
Leaf	chr3B:183082990-183083162	0.568	0.823	0.56	0.168	TraesCS3B02G178600	SLAH
Leaf	chr3B:603453003-603453191	0.297	1.088	0.146	0.462	TraesCS3B02G383400	AMT
Leaf	chr3B:603453496-603453692	0.143	0.722	0.07	0.148	TraesCS3B02G383400	AMT
Leaf	chr3B:650954104-650954444	0.78	0.972	0.688	0.298	TraesCS3B02G414300	AMT
Leaf	chr3B:650954829-650955141	0.537	0.908	0.573	0.186	TraesCS3B02G414300	AMT
Leaf	chr3B:655438621-655438769	0.283	1.276	0.558	0.587	TraesCS3B02G418700	CLC
Leaf	chr3B:680476516-680476932	1.276	1.626	1.058	0.453	TraesCS3B02G441100	APC
Leaf	chr3B:680676335-680676507	0.812	1.464	0.8	0.253	TraesCS3B02G441200	APC
Leaf	chr3B:680676826-680677140	0.534	0.651	0.701	0.092	TraesCS3B02G441200	APC
Leaf	chr3D:268050462-268050620	0.796	0.1	0.784	0.733	TraesCS3D02G206100	GDH
Leaf	chr3D:454155530-454155722	0.218	1.065	0.287	0.604	TraesCS3D02G340400	APC
Leaf	chr3D:454157365-454157528	0.171	1.158	0.169	0.089	TraesCS3D02G340400	APC
Leaf	chr3D:456597929-456598070	0.198	0.781	0.195	0.103	TraesCS3D02G344800	AMT
Leaf	chr3D:488118902-488119370	0.507	0.571	0.412	0.155	TraesCS3D02G374800	AMT
Leaf	chr4A:133455460-133455589	0.541	0.732	0.747	0.561	TraesCS4A02G109900	ASN
Leaf	chr4A:133457108-133457237	0.541	0.854	0.427	0.337	TraesCS4A02G109900	ASN
Leaf	chr4A:585443908-585444056	1.227	0.425	0	0.196	TraesCS4A02G277600	CLC
Leaf	chr4A:628088204-628088385	1.003	1.13	1.216	0.4	TraesCS4A02G352900	AMT
Leaf	chr4B:40871515-40871719	0.342	0.077	0.742	0.284	TraesCS4B02G052200	NPF
Leaf	chr4B:93408005-93408190	0.302	0.85	0.223	0.391	TraesCS4B02G090800	NPF
Leaf	chr4B:93408596-93408972	0.409	0.795	0.329	0.154	TraesCS4B02G090800	NPF
Leaf	chr4B:106492941-106493117	0.238	1.341	0.156	0.412	TraesCS4B02G100800	APC
Leaf	chr4D:338824192-338824676	0.173	0.618	0.142	0.09	TraesCS4D02G195100	ASN
Leaf	chr4D:386436347-386436925	0.677	1.47	0.833	0.652	TraesCS4D02G227200	APC
Leaf	chr4D:386437259-386437509	0.894	1.51	0.936	0.927	TraesCS4D02G227200	APC
Leaf	chr5A:472108376-472108565	0	0.166	0.146	0.613	TraesCS5A02G256600	APC
Leaf	chr5A:649425337-649425667	0.296	0.763	0.25	0.263	TraesCS5A02G472600	APC
Leaf	chr5B:690240163-690240591	0.196	0.919	0.579	0.575	TraesCS5B02G533500	APC
Leaf	chr5D:369579670-369579801	0.746	0.12	0	0	TraesCS5D02G265100	APC
Leaf	chr5D:480466210-480466378	0.333	1.03	0	0.086	TraesCS5D02G419200	NPF
Leaf	chr6A:493839453-493839622	0.083	0.745	0	0	TraesCS6A02G267700	NPF
Leaf	chr6A:493843492-493843702	0.133	0.749	0.131	0.069	TraesCS6A02G267700	NPF
Leaf	chr6A:520587937-520588714	0.306	0.506	0.336	0.168	TraesCS6A02G288200	APC
Leaf	chr6B:529773172-529773654	0.377	0.783	0.828	0.301	TraesCS6B02G295000	NPF
Leaf	chr6B:529890244-529890882	0.438	1.282	0.927	0.454	TraesCS6B02G295100	NPF
Leaf	chr6B:657001831-657001971	0	0.674	0	0.103	TraesCS6B02G382000	APC
Leaf	chr6D:293802098-293802821	0.637	0.849	0.609	0.321	TraesCS6D02G208200	AMT
Leaf	chr6D:434260239-434260723	0.375	0.878	0.512	0.329	TraesCS6D02G331400	APC
Leaf	chr7A:169023171-169023300	0.325	0.854	0.213	0	TraesCS7A02G206400	NPF
Leaf	chr7B:369414843-369414974	0.64	0	0.21	0	TraesCS7B02G201900	NPF
Leaf	chr7B:497966669-497966798	0.108	1.829	0.213	0	TraesCS7B02G271151	APC
Leaf	chr7B:503373283-503373462	0.234	0.703	0.154	0.081	TraesCS7B02G274100	AspAT
Leaf	chr7D:264773888-264774077	0	0	0.073	0.536	TraesCS7D02G276400	APC
Leaf	chr7D:617083000-617083661	0.634	1.523	0.083	0.175	TraesCS7D02G518900	NPF
Seed	chr1A:445509714-445509928	0	0.719	0.07	0.121	TraesCS1A02G253600	TF
Seed	chr1A:445526170-445526369	0.152	0	0.151	0.522	TraesCS1A02G253600	TF
Seed	chr1B:465384419-465385344	0.408	1.739	0.503	0.645	TraesCS1B02G264600	TF
Seed	chr1B:480444888-480445254	0.165	1.215	0.369	0.532	TraesCS1B02G273300	TF
Seed	chr1B:480439767-480440098	1.094	0	1.86	1.176	TraesCS1B02G273300	TF
Seed	chr1D:100652009-100653574	0.309	1.705	0.547	0.58	TraesCS1D02G107600	TF
Seed	chr1D:345406438-345407378	0.128	0.546	0.096	0.055	TraesCS1D02G253200	TF
Seed	chr1D:356930403-356930635	1.106	0	2.071	0.671	TraesCS1D02G262700	TF
Seed	chr2A:163097311-163098241	0.227	1.104	0.339	0.544	TraesCS2A02G194500	TF
Seed	chr2A:382805440-382805649	0	0	0.503	0.994	TraesCS2A02G251800	TF
Seed	chr2A:420223114-420223412	0.101	0.517	0.101	0.218	TraesCS2A02G264800	TF
Seed	chr2A:662902174-662902395	0.137	0.929	1.087	0.529	TraesCS2A02G407200	TF
Seed	chr2D:138515993-138517002	0.15	0.712	0.238	0.27	TraesCS2D02G193400	TF
Seed	chr2D:315116759-315117044	0.212	0.84	0.421	0.455	TraesCS2D02G259200	TF
Seed	chr3D:250919956-250920117	0	0.213	0.186	0.645	TraesCS3D02G203000	TF
Seed	chr4B:75778226-75778624	0.152	1.547	0.49	0.75	TraesCS4B02G078800	TF
Seed	chr5A:77326986-77327700	0	0.048	0	0	TraesCS5A02G068900	TF
Seed	chr5A:77326997-77327726	0.021	0	0	0.018	TraesCS5A02G068900	TF
Seed	chr5A:573039725-573039870	0.312	0.472	0.725	0.269	TraesCS5A02G375000	TF
Seed	chr5B:432322543-432323270	0.208	0.847	0.289	0.5	TraesCS5B02G249800	TF
Seed	chr5B:582427053-582427474	0.573	0.041	0.357	0.277	TraesCS5B02G406300	TF
Seed	chr5D:81150686-81151247	0.134	0.732	0.187	0.231	TraesCS5D02G081000	TF
Seed	chr5D:365991680-365992141	0	0	0	0	TraesCS5D02G259700	TF
Seed	chr5D:365991640-365992273	0.024	0.081	0	0.103	TraesCS5D02G259700	TF
Seed	chr5D:475209406-475209647	0.125	0.852	1.308	0.808	TraesCS5D02G411800	TF
Seed	chr6A:191246421-191246754	0.136	0.257	0.676	0.195	TraesCS6A02G175800	TF
Seed	chr6D:151948336-151948580	0.804	0	0.185	0.319	TraesCS6D02G167800	TF
Seed	chr6A:567933477-567933702	0.805	0.912	0.334	0.865	TraesCS6A02G335400	TF
Seed	chr6A:567934282-567934538	0.825	0	1.407	0.203	TraesCS6A02G335400	TF
Seed	chr6A:567938622-567938939	0.286	1.673	0.426	1.269	TraesCS6A02G335400	TF
Seed	chr6A:567939636-567940255	0.366	1.078	0.437	1.153	TraesCS6A02G335400	TF
Seed	chr6B:638828165-638828845	0.399	0.277	0.508	0.191	TraesCS6B02G366100	TF
Seed	chr6B:638829326-638829668	0.662	0	0.922	0.114	TraesCS6B02G366100	TF
Seed	chr6D:423752843-423753574	0.557	0.328	0.452	0.391	TraesCS6D02G315300	TF
Seed	chr6D:423751895-423752344	0.471	0	0.903	0.145	TraesCS6D02G315300	TF
Seed	chr7D:90848686-90848862	0.086	0.583	0	0.147	TraesCS7D02G142600	TF
Seed	chr7A:537661753-537662684	1.102	0.092	1.758	0.878	TraesCS7A02G363100	TF
Seed	chr7D:449078062-449078508	0.203	1.343	0.841	0.669	TraesCS7D02G349300	TF
Seed	chr7D:462282001-462282577	1.834	0.03	2.58	1.532	TraesCS7D02G359900	TF
Seed	chr7D:484732751-484733615	0.017	0.04	0	0.015	TraesCS7D02G374400	TF
Seed	chr7D:484732861-484733623	0	0	0	0	TraesCS7D02G374400	TF
Seed	chr1A:14518240-14518385	1.977	0	8.386	1.611	TraesCS1A02G031300	NPF
Seed	chr1A:60736704-60737522	2.822	3.597	1.45	1.888	TraesCS1A02G077800	APC
Seed	chr1A:449624010-449626057	0.428	2.374	0.638	1.027	TraesCS1A02G257400	NPF
Seed	chr1A:449621923-449622651	0	0	0	0	TraesCS1A02G257400	NPF
Seed	chr1A:449621750-449623225	0.153	0.441	0.234	0.343	TraesCS1A02G257400	NPF
Seed	chr1A:449812165-449813774	0.385	1.595	0.541	0.895	TraesCS1A02G257800	NPF
Seed	chr1A:460279306-460279512	3.443	0	4.227	2.016	TraesCS1A02G264500	APC
Seed	chr1A:513739675-513740320	0.281	1.247	0.815	0.584	TraesCS1A02G323400	NIR
Seed	chr1A:578931743-578932051	1.421	0.444	3.899	2.191	TraesCS1A02G423900	SLAH
Seed	chrUn:1924255-1924705	1.375	0.836	3.269	2.567	TraesCSU02G001500	SLAH
Seed	chr1A:580444441-580445037	0.127	1.148	0.529	1.219	TraesCS1A02G425400	APC
Seed	chr1B:297294422-297294910	0.031	0.841	0.215	0.399	TraesCS1B02G168000	NPF
Seed	chr1B:297296721-297296987	0	0	0	0	TraesCS1B02G168000	NPF
Seed	chr1B:297297842-297298018	0.171	1.264	0.085	0.147	TraesCS1B02G168000	NPF
Seed	chr1B:297299766-297300111	0.044	0.545	0.044	0.226	TraesCS1B02G168000	NPF
Seed	chr1B:297296700-297296925	0	0	0	0.058	TraesCS1B02G168000	NPF
Seed	chr1B:297299502-297299786	0.053	0.361	0.159	0.503	TraesCS1B02G168000	NPF
Seed	chr1B:297458584-297459388	0.113	0.553	0.187	0.21	TraesCS1B02G168100	NPF
Seed	chr1B:385658005-385659056	0.029	0.407	0.043	0.123	TraesCS1B02G212400	NPF
Seed	chr1B:385658233-385658678	0	0	0	0	TraesCS1B02G212400	NPF
Seed	chr1B:403542970-403543557	0.488	2.798	1.125	2.321	TraesCS1B02G224900	NPF
Seed	chr1B:403581156-403582205	0.532	2.821	1.002	1.596	TraesCS1B02G225000	NPF
Seed	chr1B:470911626-470913582	0.285	1.242	0.484	0.836	TraesCS1B02G267900	NPF
Seed	chr1B:471024801-471026274	0.246	0.929	0.367	0.67	TraesCS1B02G268200	NPF
Seed	chr1B:482695379-482695561	2.156	0.094	2.64	1.284	TraesCS1B02G275200	APC
Seed	chr1B:488414602-488414786	0.82	0.093	0	0.141	TraesCS1B02G279900	NPF
Seed	chr1B:499470330-499470631	1.504	2.444	1.147	1.725	TraesCS1B02G287300	APC
Seed	chr1B:499468217-499469066	0.782	4.131	1.238	1.957	TraesCS1B02G287300	APC
Seed	chr1B:622366410-622366916	0.686	3.144	1.038	2.154	TraesCS1B02G388600	SLAH
Seed	chr1B:635919874-635920056	0.249	0.658	0.412	0.143	TraesCS1B02G408200	ASN
Seed	chr1D:16502146-16502357	0	0	0	0	TraesCS1D02G035700	NRT2
Seed	chr1D:16501989-16502444	0.531	0.602	1.056	0.456	TraesCS1D02G035700	NRT2
Seed	chr1D:62598987-62601395	1.542	3.24	1.484	1.514	TraesCS1D02G079900	APC
Seed	chr1D:203431796-203431972	0.086	0.68	0.085	0.369	TraesCS1D02G147200	NPF
Seed	chr1D:203471740-203473197	0.145	0.528	0.155	0.347	TraesCS1D02G147400	NPF
Seed	chr1D:284047621-284047917	0.153	0	0.507	0.614	TraesCS1D02G201200	NPF
Seed	chr1D:349254083-349255903	0.332	1.636	0.445	0.813	TraesCS1D02G256700	NPF
Seed	chr1D:365052405-365052566	0	0.106	0.186	0.564	TraesCS1D02G269500	NPF
Seed	chr1D:365086410-365087043	0.143	0.892	0.569	0.492	TraesCS1D02G269700	NPF
Seed	chr1D:394674180-394674615	0.624	0.039	0.483	0.149	TraesCS1D02G296600	AMT
Seed	chr2A:526099416-526100200	0.231	1.157	0.306	0.844	TraesCS2A02G305900	APC
Seed	chr2A:572841031-572842295	0.096	0.744	0.831	1.602	TraesCS2A02G339100	APC
Seed	chr2A:570930080-570930340	0	0	0	0	TraesCS2A02G337400	APC
Seed	chr2A:570930109-570930338	0	0	0	0	TraesCS2A02G337400	APC
Seed	chr2A:587406040-587406201	0	0.531	0.28	0.564	TraesCS2A02G348600	APC
Seed	chr2A:608870969-608872545	0.364	1.835	0.476	0.692	TraesCS2A02G365000	AMT
Seed	chr2A:661712240-661713562	0.308	1.553	0.613	1.07	TraesCS2A02G406000	APC
Seed	chr2A:661711007-661711209	0.523	2.456	1.486	1.413	TraesCS2A02G406000	APC
Seed	chr2A:693428154-693429672	0.517	2.795	0.92	1.582	TraesCS2A02G443600	NPF
Seed	chr2A:729188827-729190507	0.081	0.336	0.009	0.093	TraesCS2A02G499800	APC
Seed	chr2A:729189161-729190456	0	0	0	0	TraesCS2A02G499800	APC
Seed	chr2A:768523671-768523883	1.21	1.856	0.071	0.061	TraesCS2A02G571900	NPF
Seed	chr2A:768526357-768526680	1.448	0.265	2.324	1.487	TraesCS2A02G571900	NPF
Seed	chr2A:765053026-765054162	0.398	2.018	1.216	2.102	TraesCS2A02G565600	NPF
Seed	chr2B:28096045-28096224	0.169	0	0.335	0	TraesCS2B02G057600	NPF
Seed	chr2B:28095981-28096203	0	0	0.406	0.234	TraesCS2B02G057600	NPF
Seed	chr2B:383364116-383364348	0	1.032	0.647	0.727	TraesCS2B02G277600	NPF
Seed	chr2B:465832142-465832494	0	0	0.64	0.258	TraesCS2B02G326200	NPF
Seed	chr2B:489016111-489016287	0.171	1.944	0.426	1.032	TraesCS2B02G343200	APC
Seed	chr2B:547057045-547058393	0.19	0.8	0.278	0.433	TraesCS2B02G383600	AMT
Seed	chr2B:742818758-742819008	0	0.753	0.36	0.571	TraesCS2B02G546000	CLC
Seed	chr2B:742821859-742822366	0.119	0.405	0.444	0.512	TraesCS2B02G546000	CLC
Seed	chr2B:798746756-798747116	0.335	1.378	0.042	0	TraesCS2B02G626700	NPF
Seed	chr2B:798581975-798582863	0.272	1.117	1.623	2.66	TraesCS2B02G626000	NPF
Seed	chrUn:24267426-24267883	2.741	0.112	3.219	1.676	TraesCSU02G023100	APC
Seed	chrUn:24263166-24263399	2.008	2.643	1.933	1.448	TraesCSU02G023100	APC
Seed	chr2D:315492854-315493121	0.283	1.217	0.45	0.68	TraesCS2D02G259400	NPF
Seed	chr2D:349734122-349734517	0.153	1.169	0.418	0.559	TraesCS2D02G278600	APC
Seed	chr2D:349735484-349735715	0.261	1.037	0.52	0.506	TraesCS2D02G278600	APC
Seed	chr2D:394119318-394120070	0.14	0.591	0.26	0.5	TraesCS2D02G307400	NPF
Seed	chr2D:417085990-417087722	0.444	1.936	0.633	1.184	TraesCS2D02G324000	APC
Seed	chr2D:417183826-417184913	0.014	0.063	0.014	0.06	TraesCS2D02G324300	APC
Seed	chr2D:417183917-417184912	0	0	0	0	TraesCS2D02G324300	APC
Seed	chr2D:424036661-424037232	0.106	0.599	0.368	0.318	TraesCS2D02G331800	APC
Seed	chr2D:468856097-468857619	0.268	1.191	0.325	0.605	TraesCS2D02G362900	AMT
Seed	chr2D:553251869-553253302	0.358	1.779	0.524	0.779	TraesCS2D02G442700	NPF
Seed	chr2D:608920498-608920692	0.233	0.441	0.696	0.268	TraesCS2D02G519000	CLC
Seed	chr3A:110070081-110070408	0.092	0.732	0.23	0.198	TraesCS3A02G133100	APC
Seed	chr3A:171549158-171549840	0.553	3.963	1.167	1.96	TraesCS3A02G167000	SLAH
Seed	chr3A:475304689-475306168	0	0.012	0	0.018	TraesCS3A02G254000	NRT2
Seed	chr3A:475304687-475306135	0	0	0	0	TraesCS3A02G254000	NRT2
Seed	chr3A:540655016-540655897	0.137	0.718	0.358	0.53	TraesCS3A02G304400	NPF
Seed	chr3A:595966278-595966931	0.393	2.279	0.736	1.371	TraesCS3A02G346700	APC
Seed	chr3A:599385224-599386276	0	0	0	0	TraesCS3A02G350800	AMT
Seed	chr3A:599385212-599386397	0.013	0.014	0	0.044	TraesCS3A02G350800	AMT
Seed	chr3A:632287987-632289557	0.269	1.046	0.344	0.769	TraesCS3A02G382200	NPF
Seed	chr3D:489645184-489646095	0.331	1.972	0.527	1.026	TraesCS3D02G376300	NPF
Seed	chr3A:636860131-636861324	0.379	1.879	0.793	1.164	TraesCS3A02G388000	APC
Seed	chr3A:640679171-640679748	0	0.059	0	0	TraesCS3A02G392800	NPF
Seed	chr3A:640699079-640699604	0	0.098	0	0	TraesCS3A02G392800	NPF
Seed	chr3A:640679186-640679717	0	0	0	0	TraesCS3A02G392800	NPF
Seed	chr3A:640699083-640699563	0	0	0	0	TraesCS3A02G392800	NPF
Seed	chr3A:640703155-640703411	0.413	1.136	0.059	0.811	TraesCS3A02G392800	NPF
Seed	chr3A:660435226-660436466	0.158	0.635	0.375	0.429	TraesCS3A02G418700	NPF
Seed	chr3A:714415706-714415885	2.108	0	2.348	1.958	TraesCS3A02G484900	APC
Seed	chr3B:14368058-14368318	1.799	1.579	0	0	TraesCS3B02G031700	APC
Seed	chr3B:90127329-90127474	0.208	0	0.621	0	TraesCS3B02G120100	APC
Seed	chr3B:183076179-183076358	0.59	0	0.084	0.29	TraesCS3B02G178600	SLAH
Seed	chr3B:183082572-183084464	0.167	0.597	0.254	0.377	TraesCS3B02G178600	SLAH
Seed	chr3B:227665268-227665938	0.18	1.2	0.605	0.988	TraesCS3B02G199200	SLAH
Seed	chr3B:410774386-410775467	0.195	1.329	0.264	0.54	TraesCS3B02G254700	SLAH
Seed	chr3B:457634097-457635744	0.055	0.447	0.1	0.189	TraesCS3B02G285900	NRT2
Seed	chr3B:457634064-457634354	0	0	0	0	TraesCS3B02G285900	NRT2
Seed	chr3B:603452671-603453638	0.25	1.185	0.357	0.429	TraesCS3B02G383400	AMT
Seed	chr3B:650953383-650955224	0.393	1.626	0.718	1.128	TraesCS3B02G414300	AMT
Seed	chr3B:651500619-651502281	0.345	0.937	0.361	0.859	TraesCS3B02G414900	NPF
Seed	chr3B:651568825-651569754	0.227	0.81	0.178	0.461	TraesCS3B02G415300	NPF
Seed	chr3B:655437945-655438772	0.31	0.786	0.29	0.894	TraesCS3B02G418700	CLC
Seed	chr3B:662550917-662551621	0.15	0.899	0.299	0.442	TraesCS3B02G424700	NPF
Seed	chr3B:662556229-662556944	0.232	1.818	0.483	0.944	TraesCS3B02G424700	NPF
Seed	chr3B:662796487-662796950	0.261	1.293	0.259	0.897	TraesCS3B02G424800	NPF
Seed	chr3B:695506610-695507399	0.019	0.13	0.019	0.033	TraesCS3B02G454000	NPF
Seed	chr3B:695506615-695507280	0	0	0	0	TraesCS3B02G454000	NPF
Seed	chr3D:114205161-114206616	0.301	1.141	0.361	0.651	TraesCS3D02G149300	APC
Seed	chr3D:129024444-129025080	0.119	0.699	0.047	0.245	TraesCS3D02G159600	SLAH
Seed	chr3D:129025641-129026368	0.042	0.094	0.021	0	TraesCS3D02G159600	SLAH
Seed	chr3D:129025759-129026537	0.039	0.11	0.039	0.1	TraesCS3D02G159600	SLAH
Seed	chr3D:268049781-268050056	0.219	0	2.347	0.944	TraesCS3D02G206100	GDH
Seed	chr3D:356622985-356624863	0.137	1.066	0.328	0.594	TraesCS3D02G254900	NRT2
Seed	chr3D:356622944-356623203	0	0.066	0	0	TraesCS3D02G254900	NRT2
Seed	chr3D:456597800-456598653	0.265	1.183	0.37	0.502	TraesCS3D02G344800	AMT
Seed	chr3D:488118216-488119968	0.25	1.562	0.497	0.963	TraesCS3D02G374800	AMT
Seed	chr3D:488873133-488873438	0.396	2.075	0.049	1.234	TraesCS3D02G375500	NPF
Seed	chr3D:488888639-488889189	0.247	1.431	0.328	0.684	TraesCS3D02G375600	NPF
Seed	chr3D:489618383-489620071	0.232	0.628	0.24	0.607	TraesCS3D02G376200	NPF
Seed	chr3D:501086139-501086901	0.277	1.235	0.473	0.664	TraesCS3D02G385600	NPF
Seed	chr3D:501077510-501078305	0.228	0.904	0.151	0.31	TraesCS3D02G385600	NPF
Seed	chr3D:578677266-578677989	1.92	1.207	2.118	2.531	TraesCS3D02G479700	APC
Seed	chr3D:578675276-578675874	1.161	0.601	2.059	1.085	TraesCS3D02G479700	APC
Seed	chr4A:11985964-11986617	1.756	2.017	2.483	2.802	TraesCS4A02G018400	APC
Seed	chr4A:67892146-67894949	0.834	0.8	0.873	1.315	TraesCS4A02G070500	APC
Seed	chr4A:133457106-133457547	0.274	1.164	0.136	0.441	TraesCS4A02G109900	ASN
Seed	chr4A:590656056-590656721	0.045	0.154	0	0.039	TraesCS4A02G283900	NPF
Seed	chr4A:590656218-590656848	0.072	0.163	0.048	0.124	TraesCS4A02G283900	NPF
Seed	chr4A:709721656-709722028	0.811	0.092	1.695	0.593	TraesCS4A02G440700	NPF
Seed	chr4A:709212639-709213284	2.106	0.424	3.864	2.877	TraesCS4A02G440300	NPF
Seed	chr4B:40871603-40871926	0.047	0.53	0.139	0.241	TraesCS4B02G052200	NPF
Seed	chr4B:93414169-93414606	0.794	0	0.206	0.059	TraesCS4B02G090800	NPF
Seed	chr4B:106491335-106493190	0.187	0.941	0.445	0.756	TraesCS4B02G100800	APC
Seed	chr4B:417737560-417737817	0.176	0.932	0.467	0.606	TraesCS4B02G194400	ASN
Seed	chr4B:417738427-417739302	0.103	0.567	0.103	0.252	TraesCS4B02G194400	ASN
Seed	chr4B:473570053-473572985	0.273	0.379	0.353	0.522	TraesCS4B02G226500	APC
Seed	chr4B:642923082-642923288	2.051	2.574	1.968	1.638	TraesCS4B02G350000	APC
Seed	chr4B:642927921-642928975	0	0	0	0	TraesCS4B02G350000	APC
Seed	chr4B:642927853-642929049	0.025	0.129	0.113	0.163	TraesCS4B02G350000	APC
Seed	chr4B:659576855-659577747	1.387	0.844	2.036	1.411	TraesCS4B02G375800	NPF
Seed	chr4D:11863168-11863745	0.183	0.652	0.39	0.81	TraesCS4D02G026800	NPF
Seed	chr4D:74158612-74160520	0.388	1.596	0.582	1.068	TraesCS4D02G097400	APC
Seed	chr4D:378505650-378506283	0.334	1.216	0.379	0.41	TraesCS4D02G221500	APC
Seed	chr4D:393711137-393711705	0.266	1.084	0.264	0.503	TraesCS4D02G232900	NPF
Seed	chr4D:493334662-493334841	1.77	0	2.768	2.103	TraesCS4D02G335100	NPF
Seed	chr5A:235243616-235244110	0.183	1.004	0.304	0.683	TraesCS5A02G115800	APC
Seed	chr5A:235245535-235245723	0.321	1.183	0.24	0.207	TraesCS5A02G115800	APC
Seed	chr5A:281065333-281065771	0	0	0	0	TraesCS5A02G126900	APC
Seed	chr5A:281065313-281067001	0.089	0.345	0.089	0.223	TraesCS5A02G126900	APC
Seed	chr5A:525602133-525602612	0.536	2.179	1.128	1.355	TraesCS5A02G315000	APC
Seed	chr5A:599207395-599208199	0.657	3.894	0.99	2.228	TraesCS5A02G409600	NPF
Seed	chr5A:649402595-649403027	0.384	0.99	0.243	0.511	TraesCS5A02G472500	APC
Seed	chr5A:649425375-649425780	0.708	0.127	0.63	0.705	TraesCS5A02G472600	APC
Seed	chr5A:656220975-656222859	0.36	1.516	0.542	0.703	TraesCS5A02G485000	NPF
Seed	chr5A:656493997-656495821	0.546	2.57	1.004	1.523	TraesCS5A02G485200	NPF
Seed	chr5A:672840078-672840288	2.874	0.652	3.074	3.028	TraesCS5A02G508500	NPF
Seed	chr5A:693640161-693640340	2.023	0.287	6.793	2.755	TraesCS5A02G537100	NPF
Seed	chr5B:866647-866792	1.145	0	1.864	0.448	TraesCS5B02G001100	NPF
Seed	chr5B:197192440-197193315	0.414	1.33	0.566	0.905	TraesCS5B02G116100	APC
Seed	chr5B:197200965-197201545	0.364	1.888	0.802	1.186	TraesCS5B02G116100	APC
Seed	chr5B:214261283-214262084	0.527	2.349	0.656	1.102	TraesCS5B02G120800	APC
Seed	chr5B:281105908-281106793	0.153	0.522	0.136	0.455	TraesCS5B02G152000	NPF
Seed	chr5B:426558430-426559028	0.328	1.545	0.351	1.063	TraesCS5B02G245300	NPF
Seed	chr5B:547396653-547396829	0.429	0.972	0.597	0.959	TraesCS5B02G368800	APC
Seed	chr5B:571530476-571531345	0.469	0.63	0.985	0.418	TraesCS5B02G393100	NPF
Seed	chr5B:571535498-571536899	0.334	2.442	0.546	1.065	TraesCS5B02G393200	AMT
Seed	chr5B:656805270-656806323	0.072	0.634	0.228	0.505	TraesCS5B02G485400	APC
Seed	chr5B:656838974-656840188	0.162	0.536	0.284	0.406	TraesCS5B02G485500	APC
Seed	chr5D:62299460-62299610	1.107	0	1.401	0	TraesCS5D02G067100	NPF
Seed	chrUn:115653115-115653416	0.702	0.512	0.199	0.474	TraesCSU02G134900	APC
Seed	chr5D:413286571-413287851	0.424	2.339	0.692	1.105	TraesCS5D02G321300	APC
Seed	chr5D:413283981-413284424	0.409	2.549	0.508	0.996	TraesCS5D02G321300	APC
Seed	chr5D:454204173-454205496	0.274	1.578	0.42	0.736	TraesCS5D02G385125	APC
Seed	chr5D:528294787-528296173	0.555	3.074	0.986	1.629	TraesCS5D02G498500	NPF
Seed	chr5D:528415503-528416927	0	0	0	0	TraesCS5D02G498700	NPF
Seed	chr5D:528415066-528417032	0.1	0.183	0.13	0.158	TraesCS5D02G498700	NPF
Seed	chr5D:540241369-540242385	0.386	1.987	0.355	1.316	TraesCS5D02G519400	AMT
Seed	chr5D:547063972-547064330	0	0	0	0	TraesCS5D02G531700	APC
Seed	chr5D:547063926-547064369	0	0.116	0.068	0.088	TraesCS5D02G531700	APC
Seed	chr6A:15758046-15758432	1.095	0.222	0.583	0.471	TraesCS6A02G031000	NRT2
Seed	chr6D:15699734-15700010	2.187	0.124	4.351	1.599	TraesCS6D02G037900	NRT2
Seed	chr6A:486548823-486550227	0.817	4.143	1.433	2.616	TraesCS6A02G263500	NPF
Seed	chr6A:493839368-493839638	0.894	0	0	0	TraesCS6A02G267700	NPF
Seed	chr6A:494044081-494044601	0.522	0.033	0.433	0.15	TraesCS6A02G267800	NPF
Seed	chr6A:494047268-494048105	0.18	0.654	0.287	0.465	TraesCS6A02G267800	NPF
Seed	chr6A:508716054-508716646	0.382	0.058	1.04	0.263	TraesCS6A02G280200	NPF
Seed	chr6A:580321779-580322418	0.236	0.562	0.141	0.284	TraesCS6A02G348300	APC
Seed	chr6A:580539394-580539983	0.128	0.523	0.178	0.286	TraesCS6A02G348400	APC
Seed	chr6B:15933924-15934197	0.111	0.752	0.33	0.048	TraesCS6B02G026900	AspAT
Seed	chr6B:26619325-26619509	0	0	0	0	TraesCS6B02G044200	NRT2
Seed	chr6B:26619286-26619635	0.519	0	0.645	0.372	TraesCS6B02G044200	NRT2
Seed	chr6B:27782350-27782541	3.081	0.09	4.873	1.155	TraesCS6B02G046600	NRT2
Seed	chr6B:238153012-238153383	0.041	0.046	0.162	0.525	TraesCS6B02G198900	APC
Seed	chr6A:426965986-426967561	0.498	2.911	0.505	1.137	TraesCS6A02G226800	AMT
Seed	chr6B:529887575-529888538	0.329	2.132	0.062	0.323	TraesCS6B02G295100	NPF
Seed	chr6D:422080119-422081290	0.142	0.526	0.346	0.587	TraesCS6D02G313100	NIR
Seed	chr6D:14634001-14634328	1.338	0.052	2.204	0.953	TraesCS6D02G035700	NRT2
Seed	chr6D:14682382-14682599	1.321	0.079	0	0	TraesCS6D02G035900	NRT2
Seed	chr6D:15421022-15421201	3.456	1.147	3.774	4.568	TraesCS6D02G037300	NRT2
Seed	chr6D:15422433-15422615	1.741	0.188	4.372	3.209	TraesCS6D02G037300	NRT2
Seed	chr6D:15713034-15713221	0	0	0	0	TraesCS6D02G038000	NRT2
Seed	chr6D:15711197-15711529	3.863	6.081	2.894	5.551	TraesCS6D02G038000	NRT2
Seed	chr6D:15712497-15713324	0.949	0.103	1.852	0.471	TraesCS6D02G038000	NRT2
Seed	chr6D:15748884-15749220	1.617	4.481	1.742	2.665	TraesCS6D02G038100	NRT2
Seed	chr6D:22176633-22177127	0.641	0.035	3.464	1.261	TraesCS6D02G047600	NPF
Seed	chr6D:22177759-22177961	1.718	0.932	6.168	4.947	TraesCS6D02G047600	NPF
Seed	chr6D:293801992-293803489	0.464	2.56	0.552	1.222	TraesCS6D02G208200	AMT
Seed	chr6D:350203827-350204983	0.496	2.427	0.688	1.437	TraesCS6D02G247100	NPF
Seed	chr6D:347996337-347997343	0.135	0.748	0.313	0.503	TraesCS6D02G245700	APC
Seed	chr6D:368114944-368116014	1.255	0.528	1.431	1.844	TraesCS6D02G260500	NPF
Seed	chr6D:368111604-368112142	0.589	0.032	1.758	0.41	TraesCS6D02G260500	NPF
Seed	chr6D:414624884-414625770	0.409	3.128	0.678	1.245	TraesCS6D02G306000	NIA
Seed	chr6D:453993024-453993245	0.137	0	0.204	0	TraesCS6D02G363900	APC
Seed	chr6D:453993075-453993567	0.184	0	0.58	0.343	TraesCS6D02G363900	APC
Seed	chr7A:26242758-26243235	1.234	2.367	1.637	1.007	TraesCS7A02G054100	NPF
Seed	chr7A:420842310-420843534	0.358	1.356	0.454	0.498	TraesCS7A02G301700	NPF
Seed	chr7A:538948701-538948901	0.377	1.54	0.525	0.389	TraesCS7A02G365100	NPF
Seed	chr7A:538952708-538953924	0.186	0.943	0.407	0.619	TraesCS7A02G365100	NPF
Seed	chr7A:556479590-556479949	0.336	0.905	0.418	0.723	TraesCS7A02G381800	NPF
Seed	chr7A:603963913-603964661	0.343	1.692	0.421	0.902	TraesCS7A02G413300	NPF
Seed	chr7A:621908933-621909096	2.314	0	3.131	0.478	TraesCS7A02G428500	NRT2
Seed	chr7A:657376793-657377687	0.473	1.722	0.453	1.089	TraesCS7A02G461200	NPF
Seed	chr7A:709808829-709809444	0.761	0	3.93	1.562	TraesCS7A02G531000	NPF
Seed	chr7A:709811010-709812002	0.867	0.052	6.674	2.263	TraesCS7A02G531000	NPF
Seed	chr7A:709813170-709813743	0.974	0.328	6.812	2.922	TraesCS7A02G531000	NPF
Seed	chr7B:116046756-116048061	0.289	1.154	0.38	0.676	TraesCS7B02G101800	NPF
Seed	chr7B:369411253-369411724	0.16	0.726	0.159	0.138	TraesCS7B02G201900	NPF
Seed	chr7B:369415699-369416285	0.335	1.693	0.436	0.62	TraesCS7B02G201900	NPF
Seed	chr7B:483232293-483233367	0.098	0.573	0.14	0.278	TraesCS7B02G262200	NPF
Seed	chr7B:517920595-517921177	0.13	0.294	0.077	0.134	TraesCS7B02G283800	NPF
Seed	chr7B:517920609-517920932	0	0	0	0	TraesCS7B02G283800	NPF
Seed	chr7B:558367480-558367757	0.218	1.482	0.921	1.265	TraesCS7B02G312600	NPF
Seed	chr7B:558368725-558369336	0.074	0.42	0.172	0.595	TraesCS7B02G312600	NPF
Seed	chr7B:624468927-624470074	0.197	0.925	0.353	0.532	TraesCS7B02G362700	NPF
Seed	chr7D:74417397-74418352	0.774	3.547	1.163	2.066	TraesCS7D02G119800	NPF
Seed	chr7D:74446678-74447412	0.391	3.1	0.92	1.644	TraesCS7D02G119900	NPF
Seed	chr7D:153985105-153985461	0.085	0.721	0.295	0.693	TraesCS7D02G197600	NPF
Seed	chr7D:374565149-374565930	0.116	1.008	0.192	0.15	TraesCS7D02G297000	NPF
Seed	chr7D:374570685-374571208	0.173	1.57	0.086	0.496	TraesCS7D02G297000	NPF
Seed	chr7D:374571770-374572216	0.44	2.225	0.303	0.64	TraesCS7D02G297000	NPF
Seed	chr7D:374572867-374573242	0.282	2.144	0.32	0.519	TraesCS7D02G297000	NPF
Seed	chr7D:460655571-460656094	0.289	0.556	0.287	0.794	TraesCS7D02G357300	NPF
Seed	chr7D:460661854-460662644	0.172	0.541	0.057	0.493	TraesCS7D02G357300	NPF
Seed	chr7D:489676705-489677427	0.188	0.853	0.312	0.665	TraesCS7D02G378300	NPF
Seed	chr7D:523278370-523278620	0.241	0.411	0.12	0.623	TraesCS7D02G406200	NPF
Seed	chr7D:617077770-617079153	1.811	0.161	1.118	0.572	TraesCS7D02G518900	NPF
Seed	chr7D:617083397-617083697	1.107	1.597	0.55	0.303	TraesCS7D02G518900	NPF
Seed	chr7D:617079380-617079541	1.781	0.319	1.026	1.37	TraesCS7D02G518900	NPF
