# Supplementary material for: Epigenetic modifications regulate cultivar-specific root development and metabolic adaptation to nitrogen availability in wheat
Source: Nat Commun. 2023 Dec 12;14:8238. doi: 10.1038/s41467-023-44003-6 (PMC10716289; doi:10.1038/s41467-023-44003-6)
Supplement: Supplementary file 7 — Supplementary Data 4 [file 41467_2023_44003_MOESM7_ESM.xlsx]

## Sheet: Supplementary Data 4
Assignment of distal Cultivar-specific H3K27ac regions
Category of Cultivar-specific H3K27ac regions	Cultivar-specific distal regulator (H3K27ac peaks)	Target gene	Cor	Cor_test
KN9204-Specific	chr1A:4857-5001	TraesCS1A02G000400	0.584568	0.0459108
KN9204-Specific	chr1A:4857-5001	TraesCS1A02G000900	0.726723	0.00742187
KN9204-Specific	chr1A:4857-5001	TraesCS1A02G001100	0.66764	0.0176729
KN9204-Specific	chr1A:4857-5001	TraesCS1A02G001400	0.643514	0.0239574
KN9204-Specific	chr1A:4857-5001	TraesCS1A02G001600	0.599696	0.0392886
KN9204-Specific	chr1A:22225-22556	TraesCS1A02G000400	0.659095	0.0197405
KN9204-Specific	chr1A:22225-22556	TraesCS1A02G000900	0.834756	0.000730066
KN9204-Specific	chr1A:22225-22556	TraesCS1A02G001100	0.797476	0.00188853
KN9204-Specific	chr1A:22225-22556	TraesCS1A02G001400	0.733563	0.0066219
KN9204-Specific	chr1A:22225-22556	TraesCS1A02G001600	0.589524	0.0436603
KN9204-Specific	chr1A:27655-27876	TraesCS1A02G000400	0.663259	0.0187121
KN9204-Specific	chr1A:27655-27876	TraesCS1A02G000900	0.885012	0.00013014
KN9204-Specific	chr1A:27655-27876	TraesCS1A02G001100	0.822276	0.00102755
KN9204-Specific	chr1A:27655-27876	TraesCS1A02G001400	0.727483	0.00732953
KN9204-Specific	chr1A:28267-28534	TraesCS1A02G000400	0.621569	0.0309572
KN9204-Specific	chr1A:28267-28534	TraesCS1A02G000900	0.760954	0.0040487
KN9204-Specific	chr1A:28267-28534	TraesCS1A02G001100	0.822354	0.00102544
KN9204-Specific	chr1A:28267-28534	TraesCS1A02G001200	0.624622	0.0299049
KN9204-Specific	chr1A:28267-28534	TraesCS1A02G001400	0.663323	0.0186966
KN9204-Specific	chr1A:28267-28534	TraesCS1A02G001600	0.795243	0.00198695
KN9204-Specific	chr1A:34572-34713	TraesCS1A02G000900	0.685511	0.0138678
KN9204-Specific	chr1A:34572-34713	TraesCS1A02G001100	0.640449	0.0248585
KN9204-Specific	chr1A:36434-36676	TraesCS1A02G000200	0.702884	0.0107847
KN9204-Specific	chr1A:36434-36676	TraesCS1A02G000300	0.645166	0.0234821
KN9204-Specific	chr1A:36434-36676	TraesCS1A02G000400	0.729552	0.00708263
KN9204-Specific	chr1A:36434-36676	TraesCS1A02G000700	0.661174	0.0192221
KN9204-Specific	chr1A:36434-36676	TraesCS1A02G000900	0.835614	0.000712394
KN9204-Specific	chr1A:36434-36676	TraesCS1A02G001100	0.700016	0.0112546
KN9204-Specific	chr1A:36434-36676	TraesCS1A02G001400	0.65566	0.0206195
KN9204-Specific	chr1A:36434-36676	TraesCS1A02G001700	0.590834	0.0430792
KN9204-Specific	chr1A:91124-91389	TraesCS1A02G000200	0.604409	0.0373725
KN9204-Specific	chr1A:91124-91389	TraesCS1A02G000400	0.697268	0.011719
KN9204-Specific	chr1A:91124-91389	TraesCS1A02G000900	0.819463	0.00110594
KN9204-Specific	chr1A:91124-91389	TraesCS1A02G001100	0.7642	0.00380371
KN9204-Specific	chr1A:91124-91389	TraesCS1A02G001400	0.720224	0.00824711
KN9204-Specific	chr1A:125399-125713	TraesCS1A02G000200	0.585177	0.0456297
KN9204-Specific	chr1A:125399-125713	TraesCS1A02G000300	0.631776	0.0275402
KN9204-Specific	chr1A:125399-125713	TraesCS1A02G000400	0.701088	0.0110772
KN9204-Specific	chr1A:125399-125713	TraesCS1A02G000900	0.8863	0.00012329
KN9204-Specific	chr1A:125399-125713	TraesCS1A02G001100	0.77539	0.0030444
KN9204-Specific	chr1A:125399-125713	TraesCS1A02G001400	0.709938	0.00969096
KN9204-Specific	chr1A:127934-128388	TraesCS1A02G000200	0.627831	0.0288269
KN9204-Specific	chr1A:127934-128388	TraesCS1A02G000300	0.688423	0.0133105
KN9204-Specific	chr1A:127934-128388	TraesCS1A02G000400	0.757302	0.00433848
KN9204-Specific	chr1A:127934-128388	TraesCS1A02G000900	0.929402	1.22574e-05
KN9204-Specific	chr1A:127934-128388	TraesCS1A02G001100	0.851924	0.000434873
KN9204-Specific	chr1A:127934-128388	TraesCS1A02G001200	0.638464	0.0254546
KN9204-Specific	chr1A:127934-128388	TraesCS1A02G001300	0.597004	0.0404139
KN9204-Specific	chr1A:127934-128388	TraesCS1A02G001400	0.685961	0.0137805
KN9204-Specific	chr1A:127934-128388	TraesCS1A02G001500	0.679017	0.0151724
KN9204-Specific	chr1A:131771-132028	TraesCS1A02G000900	0.711397	0.0094755
KN9204-Specific	chr1A:131771-132028	TraesCS1A02G001100	0.626051	0.0294212
KN9204-Specific	chr1A:131771-132028	TraesCS1A02G001400	0.602863	0.0379935
KN9204-Specific	chr1A:145759-145926	TraesCS1A02G000300	0.577696	0.0491643
KN9204-Specific	chr1A:145759-145926	TraesCS1A02G000400	0.603787	0.0376214
KN9204-Specific	chr1A:145759-145926	TraesCS1A02G000900	0.800159	0.00177527
KN9204-Specific	chr1A:145759-145926	TraesCS1A02G001100	0.741404	0.00578642
KN9204-Specific	chr1A:145759-145926	TraesCS1A02G001400	0.636175	0.0261552
KN9204-Specific	chr1A:145759-145926	TraesCS1A02G001600	0.615655	0.0330707
KN9204-Specific	chr1A:176680-176963	TraesCS1A02G000900	0.64407	0.0237967
KN9204-Specific	chr1A:176680-176963	TraesCS1A02G001100	0.615928	0.0329712
KN9204-Specific	chr1A:176680-176963	TraesCS1A02G001400	0.625655	0.0295546
KN9204-Specific	chr1A:176680-176963	TraesCS1A02G001600	0.65553	0.0206534
KN9204-Specific	chr1A:189728-189989	TraesCS1A02G000400	0.636327	0.0261081
KN9204-Specific	chr1A:189728-189989	TraesCS1A02G000900	0.8274	0.000895896
KN9204-Specific	chr1A:189728-189989	TraesCS1A02G001100	0.776151	0.00299735
KN9204-Specific	chr1A:189728-189989	TraesCS1A02G001400	0.731144	0.00689696
KN9204-Specific	chr1A:256834-257158	TraesCS1A02G000900	0.692237	0.0126058
KN9204-Specific	chr1A:256834-257158	TraesCS1A02G001100	0.73565	0.00639119
KN9204-Specific	chr1A:256834-257158	TraesCS1A02G001400	0.661418	0.0191619
KN9204-Specific	chr1A:256834-257158	TraesCS1A02G001600	0.717806	0.008571
KN9204-Specific	chr1A:262215-262498	TraesCS1A02G000400	0.629443	0.0282959
KN9204-Specific	chr1A:262215-262498	TraesCS1A02G000900	0.802622	0.00167597
KN9204-Specific	chr1A:262215-262498	TraesCS1A02G001100	0.703681	0.0106567
KN9204-Specific	chr1A:262215-262498	TraesCS1A02G001400	0.645032	0.0235201
KN9204-Specific	chr1A:350125-350415	TraesCS1A02G000400	0.604438	0.037361
KN9204-Specific	chr1A:350125-350415	TraesCS1A02G000900	0.779526	0.00279518
KN9204-Specific	chr1A:350125-350415	TraesCS1A02G001100	0.813225	0.0012961
KN9204-Specific	chr1A:350125-350415	TraesCS1A02G001400	0.73591	0.00636283
KN9204-Specific	chr1A:350125-350415	TraesCS1A02G001600	0.700384	0.0111935
KN9204-Specific	chr1A:354015-354625	TraesCS1A02G000200	0.602426	0.0381703
KN9204-Specific	chr1A:354015-354625	TraesCS1A02G000400	0.690153	0.0129873
KN9204-Specific	chr1A:354015-354625	TraesCS1A02G000900	0.858783	0.000347247
KN9204-Specific	chr1A:354015-354625	TraesCS1A02G001100	0.796741	0.00192048
KN9204-Specific	chr1A:354015-354625	TraesCS1A02G001400	0.73173	0.00682954
KN9204-Specific	chr1A:368968-369240	TraesCS1A02G000400	0.63168	0.027571
KN9204-Specific	chr1A:368968-369240	TraesCS1A02G000900	0.780876	0.00271733
KN9204-Specific	chr1A:368968-369240	TraesCS1A02G001100	0.742509	0.00567543
KN9204-Specific	chr1A:368968-369240	TraesCS1A02G001400	0.710236	0.00964668
KN9204-Specific	chr1A:368968-369240	TraesCS1A02G001600	0.597096	0.0403752
KN9204-Specific	chr1A:398405-398692	TraesCS1A02G000200	0.585258	0.0455924
KN9204-Specific	chr1A:398405-398692	TraesCS1A02G000400	0.645161	0.0234834
KN9204-Specific	chr1A:398405-398692	TraesCS1A02G000900	0.754444	0.00457597
KN9204-Specific	chr1A:398405-398692	TraesCS1A02G001100	0.701135	0.0110696
KN9204-Specific	chr1A:398405-398692	TraesCS1A02G001400	0.680989	0.0147671
KN9204-Specific	chr1A:398405-398692	TraesCS1A02G001600	0.583658	0.0463322
KN9204-Specific	chr1A:405037-405258	TraesCS1A02G000200	0.649533	0.0222578
KN9204-Specific	chr1A:405037-405258	TraesCS1A02G000300	0.606426	0.0365732
KN9204-Specific	chr1A:405037-405258	TraesCS1A02G000400	0.68542	0.0138856
KN9204-Specific	chr1A:405037-405258	TraesCS1A02G000900	0.842372	0.000584478
KN9204-Specific	chr1A:405037-405258	TraesCS1A02G001100	0.734448	0.00652329
KN9204-Specific	chr1A:405037-405258	TraesCS1A02G001400	0.694271	0.0122415
KN9204-Specific	chr1A:1086801-1087089	TraesCS1A02G002400	0.672235	0.0166293
KN9204-Specific	chr1A:1120400-1120997	TraesCS1A02G002000	0.594118	0.0416453
KN9204-Specific	chr1A:1120400-1120997	TraesCS1A02G002400	0.678837	0.0152098
KN9204-Specific	chr1A:2815669-2815935	TraesCS1A02G004900	0.611148	0.0347498
KN9204-Specific	chr1A:2856564-2856811	TraesCS1A02G003800	0.586749	0.0449104
KN9204-Specific	chr1A:3198253-3198725	TraesCS1A02G005387	0.592469	0.0423608
KN9204-Specific	chr1A:3198253-3198725	TraesCS1A02G005500	0.732171	0.00677916
KN9204-Specific	chr1A:3368941-3369153	TraesCS1A02G005387	0.78867	0.00229953
KN9204-Specific	chr1A:3368941-3369153	TraesCS1A02G005500	0.846089	0.000522171
KN9204-Specific	chr1A:3368941-3369153	TraesCS1A02G007200	0.926282	1.51357e-05
KN9204-Specific	chr1A:3405125-3405381	TraesCS1A02G005500	0.702497	0.0108473
KN9204-Specific	chr1A:3405125-3405381	TraesCS1A02G007200	0.732596	0.00673086
KN9204-Specific	chr1A:6734653-6735190	TraesCS1A02G011700	0.607504	0.0361509
KN9204-Specific	chr1A:9180394-9180620	TraesCS1A02G017000	0.625065	0.0297542
KN9204-Specific	chr1A:9180394-9180620	TraesCS1A02G018900	0.663527	0.0186474
KN9204-Specific	chr1A:9196447-9196598	TraesCS1A02G016600	0.590712	0.0431331
KN9204-Specific	chr1A:9196447-9196598	TraesCS1A02G017600	0.678653	0.0152482
KN9204-Specific	chr1A:9196447-9196598	TraesCS1A02G018900	0.610333	0.0350595
KN9204-Specific	chr1A:9345000-9345219	TraesCS1A02G018000	0.596344	0.040693
KN9204-Specific	chr1A:9345000-9345219	TraesCS1A02G018500	0.596254	0.0407314
KN9204-Specific	chr1A:9597435-9597566	TraesCS1A02G018900	0.596034	0.0408248
KN9204-Specific	chr1A:9597435-9597566	TraesCS1A02G020100	0.629662	0.0282244
KN9204-Specific	chr1A:11247463-11247586	TraesCS1A02G022800	0.620675	0.0312704
KN9204-Specific	chr1A:12039641-12039853	TraesCS1A02G024200	0.80458	0.0016001
KN9204-Specific	chr1A:12115177-12115653	TraesCS1A02G024200	0.722928	0.00789589
KN9204-Specific	chr1A:13423266-13424138	TraesCS1A02G028600	0.621872	0.0308517
KN9204-Specific	chr1A:13423266-13424138	TraesCS1A02G028900	0.760039	0.0041199
KN9204-Specific	chr1A:13423266-13424138	TraesCS1A02G029100	0.779211	0.00281363
KN9204-Specific	chr1A:13424514-13424750	TraesCS1A02G028900	0.697614	0.0116598
KN9204-Specific	chr1A:13424514-13424750	TraesCS1A02G029100	0.777282	0.00292842
KN9204-Specific	chr1A:13425409-13425712	TraesCS1A02G028500	0.62769	0.0288738
KN9204-Specific	chr1A:13425409-13425712	TraesCS1A02G028900	0.833895	0.000748134
KN9204-Specific	chr1A:13425409-13425712	TraesCS1A02G029000	0.620149	0.0314555
KN9204-Specific	chr1A:13425409-13425712	TraesCS1A02G029100	0.866167	0.000268933
KN9204-Specific	chr1A:13429684-13430314	TraesCS1A02G028600	0.603884	0.0375826
KN9204-Specific	chr1A:13429684-13430314	TraesCS1A02G028900	0.815432	0.00122615
KN9204-Specific	chr1A:13429684-13430314	TraesCS1A02G029100	0.734644	0.00650158
KN9204-Specific	chr1A:13460403-13460799	TraesCS1A02G028700	0.682003	0.0145618
KN9204-Specific	chr1A:13460403-13460799	TraesCS1A02G028900	0.748678	0.00508485
KN9204-Specific	chr1A:13460403-13460799	TraesCS1A02G029100	0.934202	8.69102e-06
KN9204-Specific	chr1A:13461048-13461304	TraesCS1A02G028600	0.590761	0.0431111
KN9204-Specific	chr1A:13461048-13461304	TraesCS1A02G028700	0.603008	0.0379349
KN9204-Specific	chr1A:13461048-13461304	TraesCS1A02G028900	0.709155	0.00980819
KN9204-Specific	chr1A:13461048-13461304	TraesCS1A02G029100	0.841259	0.000604229
KN9204-Specific	chr1A:13486289-13486413	TraesCS1A02G028700	0.62111	0.0311176
KN9204-Specific	chr1A:13486289-13486413	TraesCS1A02G028900	0.769199	0.00344863
KN9204-Specific	chr1A:13486289-13486413	TraesCS1A02G029100	0.930783	1.11312e-05
KN9204-Specific	chr1A:13486683-13487255	TraesCS1A02G028600	0.638049	0.0255806
KN9204-Specific	chr1A:13486683-13487255	TraesCS1A02G028900	0.707012	0.0101341
KN9204-Specific	chr1A:13486683-13487255	TraesCS1A02G029100	0.807392	0.00149577
KN9204-Specific	chr1A:13488247-13488544	TraesCS1A02G028600	0.579651	0.0482228
KN9204-Specific	chr1A:13488247-13488544	TraesCS1A02G028900	0.79684	0.00191617
KN9204-Specific	chr1A:13488247-13488544	TraesCS1A02G029100	0.859053	0.000344096
KN9204-Specific	chr1A:13490035-13490311	TraesCS1A02G028600	0.671151	0.0168713
KN9204-Specific	chr1A:13490035-13490311	TraesCS1A02G028900	0.746525	0.00528544
KN9204-Specific	chr1A:13490035-13490311	TraesCS1A02G029100	0.776117	0.0029994
KN9204-Specific	chr1A:13494522-13495409	TraesCS1A02G028600	0.579147	0.0484642
KN9204-Specific	chr1A:13494522-13495409	TraesCS1A02G028900	0.819197	0.00111358
KN9204-Specific	chr1A:13494522-13495409	TraesCS1A02G029100	0.863194	0.0002986
KN9204-Specific	chr1A:13584566-13584678	TraesCS1A02G029100	0.695257	0.0120678
KN9204-Specific	chr1A:13585483-13585778	TraesCS1A02G027900	0.634818	0.0265769
KN9204-Specific	chr1A:13585483-13585778	TraesCS1A02G028600	0.633065	0.027129
KN9204-Specific	chr1A:13586097-13586537	TraesCS1A02G028500	0.584552	0.0459179
KN9204-Specific	chr1A:13586097-13586537	TraesCS1A02G028900	0.815583	0.00122149
KN9204-Specific	chr1A:13586097-13586537	TraesCS1A02G029000	0.59329	0.0420038
KN9204-Specific	chr1A:13586097-13586537	TraesCS1A02G029100	0.89873	7.06169e-05
KN9204-Specific	chr1A:13587545-13587810	TraesCS1A02G028900	0.723301	0.00784833
KN9204-Specific	chr1A:13587545-13587810	TraesCS1A02G029100	0.853858	0.00040861
KN9204-Specific	chr1A:13588372-13588670	TraesCS1A02G028500	0.714012	0.00909825
KN9204-Specific	chr1A:13588372-13588670	TraesCS1A02G028900	0.941013	5.09172e-06
KN9204-Specific	chr1A:13588372-13588670	TraesCS1A02G029000	0.765842	0.00368419
KN9204-Specific	chr1A:13588372-13588670	TraesCS1A02G029100	0.820109	0.00108754
KN9204-Specific	chr1A:13589029-13589751	TraesCS1A02G028500	0.735964	0.00635696
KN9204-Specific	chr1A:13589029-13589751	TraesCS1A02G028900	0.902733	5.81229e-05
KN9204-Specific	chr1A:13589029-13589751	TraesCS1A02G029000	0.864877	0.000281516
KN9204-Specific	chr1A:13589029-13589751	TraesCS1A02G029100	0.825651	0.000939262
KN9204-Specific	chr1A:13592266-13592892	TraesCS1A02G028500	0.658725	0.019834
KN9204-Specific	chr1A:13592266-13592892	TraesCS1A02G028900	0.863669	0.000293697
KN9204-Specific	chr1A:13592266-13592892	TraesCS1A02G029000	0.645297	0.0234446
KN9204-Specific	chr1A:13592266-13592892	TraesCS1A02G029100	0.878605	0.000168772
KN9204-Specific	chr1A:13620133-13620848	TraesCS1A02G028500	0.706696	0.0101829
KN9204-Specific	chr1A:13620133-13620848	TraesCS1A02G028900	0.895534	8.20299e-05
KN9204-Specific	chr1A:13620133-13620848	TraesCS1A02G029000	0.670008	0.0171294
KN9204-Specific	chr1A:13620133-13620848	TraesCS1A02G029100	0.902477	5.88637e-05
KN9204-Specific	chr1A:13621321-13621637	TraesCS1A02G028700	0.720547	0.00820453
KN9204-Specific	chr1A:13621321-13621637	TraesCS1A02G029100	0.760883	0.00405421
KN9204-Specific	chr1A:13622476-13622612	TraesCS1A02G029100	0.597858	0.0400545
KN9204-Specific	chr1A:13624567-13625044	TraesCS1A02G028500	0.798972	0.00182472
KN9204-Specific	chr1A:13624567-13625044	TraesCS1A02G028900	0.97617	5.81445e-08
KN9204-Specific	chr1A:13624567-13625044	TraesCS1A02G029000	0.830212	0.000829391
KN9204-Specific	chr1A:13624567-13625044	TraesCS1A02G029100	0.827422	0.000895363
KN9204-Specific	chr1A:13625541-13625745	TraesCS1A02G028500	0.767988	0.00353222
KN9204-Specific	chr1A:13625541-13625745	TraesCS1A02G028900	0.921016	2.11789e-05
KN9204-Specific	chr1A:13625541-13625745	TraesCS1A02G029000	0.929464	1.2205e-05
KN9204-Specific	chr1A:13625541-13625745	TraesCS1A02G029100	0.788136	0.00232646
KN9204-Specific	chr1A:13625834-13625987	TraesCS1A02G028500	0.57892	0.0485733
KN9204-Specific	chr1A:13625834-13625987	TraesCS1A02G028900	0.727522	0.00732486
KN9204-Specific	chr1A:13625834-13625987	TraesCS1A02G029000	0.828914	0.000859592
KN9204-Specific	chr1A:13641971-13642206	TraesCS1A02G028500	0.788949	0.00228552
KN9204-Specific	chr1A:13641971-13642206	TraesCS1A02G028900	0.945497	3.45517e-06
KN9204-Specific	chr1A:13641971-13642206	TraesCS1A02G029000	0.803368	0.00164674
KN9204-Specific	chr1A:13641971-13642206	TraesCS1A02G029100	0.917421	2.62951e-05
KN9204-Specific	chr1A:13642567-13642889	TraesCS1A02G028500	0.670611	0.0169929
KN9204-Specific	chr1A:13642567-13642889	TraesCS1A02G028900	0.892501	9.41514e-05
KN9204-Specific	chr1A:13642567-13642889	TraesCS1A02G029000	0.717304	0.00863947
KN9204-Specific	chr1A:13642567-13642889	TraesCS1A02G029100	0.845224	0.000536195
KN9204-Specific	chr1A:13643261-13644167	TraesCS1A02G028500	0.680237	0.0149208
KN9204-Specific	chr1A:13643261-13644167	TraesCS1A02G028900	0.884847	0.000131036
KN9204-Specific	chr1A:13643261-13644167	TraesCS1A02G029000	0.714135	0.0090808
KN9204-Specific	chr1A:13643261-13644167	TraesCS1A02G029100	0.914475	3.1174e-05
KN9204-Specific	chr1A:13644547-13644784	TraesCS1A02G028500	0.747026	0.00523823
KN9204-Specific	chr1A:13644547-13644784	TraesCS1A02G028900	0.903201	5.67837e-05
KN9204-Specific	chr1A:13644547-13644784	TraesCS1A02G029000	0.841799	0.000594585
KN9204-Specific	chr1A:13644547-13644784	TraesCS1A02G029100	0.837574	0.000673278
KN9204-Specific	chr1A:13658888-13659167	TraesCS1A02G028500	0.736931	0.00625261
KN9204-Specific	chr1A:13658888-13659167	TraesCS1A02G028900	0.909108	4.18724e-05
KN9204-Specific	chr1A:13658888-13659167	TraesCS1A02G029000	0.785164	0.00248088
KN9204-Specific	chr1A:13658888-13659167	TraesCS1A02G029100	0.926652	1.47685e-05
KN9204-Specific	chr1A:13902712-13903945	TraesCS1A02G028600	0.628634	0.0285616
KN9204-Specific	chr1A:13902712-13903945	TraesCS1A02G028900	0.761368	0.00401686
KN9204-Specific	chr1A:13902712-13903945	TraesCS1A02G029100	0.842755	0.00057782
KN9204-Specific	chr1A:13904454-13904715	TraesCS1A02G028600	0.654856	0.0208294
KN9204-Specific	chr1A:13904454-13904715	TraesCS1A02G028900	0.760626	0.00407414
KN9204-Specific	chr1A:13904454-13904715	TraesCS1A02G029100	0.811998	0.00133628
KN9204-Specific	chr1A:13908998-13909190	TraesCS1A02G028600	0.714731	0.00899653
KN9204-Specific	chr1A:13909472-13909737	TraesCS1A02G028700	0.607384	0.0361977
KN9204-Specific	chr1A:13909472-13909737	TraesCS1A02G029100	0.77143	0.00329851
KN9204-Specific	chr1A:13915975-13916320	TraesCS1A02G028900	0.849223	0.000473753
KN9204-Specific	chr1A:13915975-13916320	TraesCS1A02G029000	0.674411	0.0161512
KN9204-Specific	chr1A:13915975-13916320	TraesCS1A02G029100	0.923001	1.8712e-05
KN9204-Specific	chr1A:13916609-13916870	TraesCS1A02G028900	0.841949	0.000591928
KN9204-Specific	chr1A:13916609-13916870	TraesCS1A02G029100	0.865632	0.000274096
KN9204-Specific	chr1A:13918356-13919057	TraesCS1A02G028900	0.857752	0.000359446
KN9204-Specific	chr1A:13918356-13919057	TraesCS1A02G029100	0.882635	0.000143562
KN9204-Specific	chr1A:13919240-13919361	TraesCS1A02G028900	0.844648	0.00054569
KN9204-Specific	chr1A:13919240-13919361	TraesCS1A02G029000	0.736659	0.00628189
KN9204-Specific	chr1A:13919240-13919361	TraesCS1A02G029100	0.89597	8.03922e-05
KN9204-Specific	chr1A:13942003-13942299	TraesCS1A02G028900	0.816262	0.00120062
KN9204-Specific	chr1A:13942003-13942299	TraesCS1A02G029100	0.872502	0.000213388
KN9204-Specific	chr1A:13943068-13943439	TraesCS1A02G028900	0.756855	0.004375
KN9204-Specific	chr1A:13943068-13943439	TraesCS1A02G029100	0.787458	0.00236104
KN9204-Specific	chr1A:13943498-13943777	TraesCS1A02G028900	0.911622	3.65507e-05
KN9204-Specific	chr1A:13943498-13943777	TraesCS1A02G029000	0.784765	0.00250221
KN9204-Specific	chr1A:13943498-13943777	TraesCS1A02G029100	0.827571	0.000891738
KN9204-Specific	chr1A:13963713-13963914	TraesCS1A02G028900	0.6575	0.0201452
KN9204-Specific	chr1A:13968431-13968605	TraesCS1A02G028900	0.62926	0.0283559
KN9204-Specific	chr1A:13968431-13968605	TraesCS1A02G029100	0.7538	0.00463079
KN9204-Specific	chr1A:15546738-15547028	TraesCS1A02G032700	0.730936	0.00692106
KN9204-Specific	chr1A:15546738-15547028	TraesCS1A02G033288	0.627202	0.0290359
KN9204-Specific	chr1A:16096484-16096759	TraesCS1A02G033800	0.831547	0.000799187
KN9204-Specific	chr1A:16097004-16097246	TraesCS1A02G033800	0.675031	0.0160167
KN9204-Specific	chr1A:16097400-16097737	TraesCS1A02G033800	0.648035	0.0226724
KN9204-Specific	chr1A:16234851-16235597	TraesCS1A02G033800	0.678223	0.0153379
KN9204-Specific	chr1A:16437734-16437869	TraesCS1A02G033800	0.760869	0.00405532
KN9204-Specific	chr1A:16438838-16439022	TraesCS1A02G033800	0.825572	0.000941271
KN9204-Specific	chr1A:16439629-16440079	TraesCS1A02G033800	0.809877	0.00140801
KN9204-Specific	chr1A:16440833-16441438	TraesCS1A02G033800	0.744888	0.00544181
KN9204-Specific	chr1A:16554452-16555091	TraesCS1A02G033800	0.834108	0.000743637
KN9204-Specific	chr1A:16860661-16861134	TraesCS1A02G033800	0.789676	0.00224937
KN9204-Specific	chr1A:16867544-16867726	TraesCS1A02G033800	0.612142	0.0343743
KN9204-Specific	chr1A:16897458-16897665	TraesCS1A02G033800	0.723933	0.00776823
KN9204-Specific	chr1A:17135679-17136113	TraesCS1A02G034100	0.632135	0.0274252
KN9204-Specific	chr1A:19262145-19262348	TraesCS1A02G035600	0.63293	0.0271718
KN9204-Specific	chr1A:19693979-19694249	TraesCS1A02G036100	0.659878	0.0195441
KN9204-Specific	chr1A:21337989-21338329	TraesCS1A02G039100	0.616157	0.0328875
KN9204-Specific	chr1A:21344056-21344249	TraesCS1A02G039100	0.602892	0.0379816
KN9204-Specific	chr1A:24140707-24141061	TraesCS1A02G043400	0.914902	3.04249e-05
KN9204-Specific	chr1A:24147799-24148098	TraesCS1A02G043400	0.926022	1.53977e-05
KN9204-Specific	chr1A:24565807-24565983	TraesCS1A02G043400	0.696956	0.0117727
KN9204-Specific	chr1A:24574707-24574899	TraesCS1A02G043400	0.950027	2.25641e-06
KN9204-Specific	chr1A:24575154-24575936	TraesCS1A02G043400	0.983827	8.48071e-09
KN9204-Specific	chr1A:24576717-24576935	TraesCS1A02G043400	0.896783	7.7411e-05
KN9204-Specific	chr1A:24626944-24627133	TraesCS1A02G043400	0.850239	0.00045883
KN9204-Specific	chr1A:24628208-24628435	TraesCS1A02G043400	0.805301	0.00157283
KN9204-Specific	chr1A:26530115-26530292	TraesCS1A02G045400	0.617145	0.032529
KN9204-Specific	chr1A:27381822-27382154	TraesCS1A02G045500	0.595389	0.0410999
KN9204-Specific	chr1A:28375610-28376238	TraesCS1A02G046500	0.577572	0.0492244
KN9204-Specific	chr1A:29011682-29011969	TraesCS1A02G046500	0.696988	0.0117671
KN9204-Specific	chr1A:29012334-29012531	TraesCS1A02G046500	0.60889	0.0356135
KN9204-Specific	chr1A:30277394-30277602	TraesCS1A02G048200	0.577421	0.049298
KN9204-Specific	chr1A:30457290-30457555	TraesCS1A02G049300	0.591004	0.043004
KN9204-Specific	chr1A:32847005-32847251	TraesCS1A02G051500	0.699974	0.0112616
KN9204-Specific	chr1A:32874454-32874607	TraesCS1A02G051500	0.594547	0.0414606
KN9204-Specific	chr1A:44331195-44331442	TraesCS1A02G063300	0.66889	0.0173844
KN9204-Specific	chr1A:44511183-44511963	TraesCS1A02G063300	0.718584	0.00846573
KN9204-Specific	chr1A:44517511-44517868	TraesCS1A02G063300	0.701475	0.0110137
KN9204-Specific	chr1A:44518461-44518641	TraesCS1A02G063300	0.755917	0.00445234
KN9204-Specific	chr1A:44519101-44519371	TraesCS1A02G063300	0.788139	0.0023263
KN9204-Specific	chr1A:47727690-47727977	TraesCS1A02G065600	0.75971	0.00414574
KN9204-Specific	chr1A:47822052-47822885	TraesCS1A02G065600	0.827225	0.000900167
KN9204-Specific	chr1A:48108855-48109852	TraesCS1A02G065600	0.835611	0.000712463
KN9204-Specific	chr1A:48196543-48196765	TraesCS1A02G065600	0.891505	9.84261e-05
KN9204-Specific	chr1A:48196814-48196987	TraesCS1A02G065600	0.941789	4.77165e-06
KN9204-Specific	chr1A:48199828-48199959	TraesCS1A02G065600	0.932552	9.80899e-06
KN9204-Specific	chr1A:48247766-48248128	TraesCS1A02G065600	0.711094	0.00951999
KN9204-Specific	chr1A:52664167-52664333	TraesCS1A02G070100	0.711632	0.00944119
KN9204-Specific	chr1A:53356032-53356322	TraesCS1A02G070500	0.822291	0.00102717
KN9204-Specific	chr1A:53429501-53429767	TraesCS1A02G070500	0.708465	0.0099122
KN9204-Specific	chr1A:53549757-53550289	TraesCS1A02G070800	0.781246	0.00269628
KN9204-Specific	chr1A:53550618-53551137	TraesCS1A02G070800	0.770284	0.00337503
KN9204-Specific	chr1A:58253766-58254608	TraesCS1A02G075300	0.697327	0.0117089
KN9204-Specific	chr1A:58253766-58254608	TraesCS1A02G075400	0.65916	0.0197241
KN9204-Specific	chr1A:61294452-61294688	TraesCS1A02G078300	0.651912	0.0216108
KN9204-Specific	chr1A:61344466-61344640	TraesCS1A02G078300	0.718143	0.00852526
KN9204-Specific	chr1A:61345449-61345585	TraesCS1A02G078300	0.746785	0.00526091
KN9204-Specific	chr1A:97176673-97177049	TraesCS1A02G101000	0.637457	0.0257611
KN9204-Specific	chr1A:97181633-97182293	TraesCS1A02G101000	0.854136	0.000404929
KN9204-Specific	chr1A:97259953-97260747	TraesCS1A02G101000	0.875111	0.000193312
KN9204-Specific	chr1A:97266732-97267121	TraesCS1A02G101000	0.88653	0.000122097
KN9204-Specific	chr1A:97364443-97364715	TraesCS1A02G101000	0.841926	0.000592333
KN9204-Specific	chr1A:97423425-97423992	TraesCS1A02G101000	0.874852	0.000195235
KN9204-Specific	chr1A:97947146-97947491	TraesCS1A02G101000	0.676294	0.0157456
KN9204-Specific	chr1A:124042384-124042716	TraesCS1A02G116500	0.594196	0.0416116
KN9204-Specific	chr1A:137798446-137798824	TraesCS1A02G122300	0.592725	0.0422494
KN9204-Specific	chr1A:137799363-137799937	TraesCS1A02G122300	0.629369	0.0283203
KN9204-Specific	chr1A:144562802-144562923	TraesCS1A02G123800	0.81803	0.00114758
KN9204-Specific	chr1A:144563014-144563759	TraesCS1A02G123800	0.740865	0.00584114
KN9204-Specific	chr1A:144627829-144628056	TraesCS1A02G123800	0.963173	5.01483e-07
KN9204-Specific	chr1A:144628275-144628397	TraesCS1A02G123800	0.797776	0.00187562
KN9204-Specific	chr1A:144628526-144628759	TraesCS1A02G123800	0.861831	0.000313025
KN9204-Specific	chr1A:144629077-144629327	TraesCS1A02G123800	0.935797	7.70866e-06
KN9204-Specific	chr1A:144630057-144630529	TraesCS1A02G123800	0.835738	0.000709863
KN9204-Specific	chr1A:144634255-144635183	TraesCS1A02G123800	0.652736	0.0213901
KN9204-Specific	chr1A:145167262-145167956	TraesCS1A02G123900	0.686056	0.0137622
KN9204-Specific	chr1A:163850077-163850491	TraesCS1A02G129200	0.763757	0.00383647
KN9204-Specific	chr1A:163850664-163850990	TraesCS1A02G129200	0.694008	0.0122883
KN9204-Specific	chr1A:166660804-166661047	TraesCS1A02G129600	0.575996	0.0499936
KN9204-Specific	chr1A:166664048-166664160	TraesCS1A02G129600	0.681309	0.0147021
KN9204-Specific	chr1A:166664344-166664647	TraesCS1A02G129600	0.671909	0.0167018
KN9204-Specific	chr1A:185138764-185138876	TraesCS1A02G132900	0.580821	0.0476651
KN9204-Specific	chr1A:264375755-264375975	TraesCS1A02G152800	0.632518	0.0273031
KN9204-Specific	chr1A:296668943-296669353	TraesCS1A02G164400	0.772122	0.00325303
KN9204-Specific	chr1A:320508681-320508904	TraesCS1A02G177700	0.771109	0.00331983
KN9204-Specific	chr1A:320624501-320624788	TraesCS1A02G177700	0.625116	0.0297371
KN9204-Specific	chr1A:320632647-320633454	TraesCS1A02G177700	0.680521	0.0148626
KN9204-Specific	chr1A:320632647-320633454	TraesCS1A02G177800	0.632424	0.0273329
KN9204-Specific	chr1A:320901857-320902252	TraesCS1A02G177700	0.826426	0.000919843
KN9204-Specific	chr1A:320901857-320902252	TraesCS1A02G177800	0.783536	0.00256873
KN9204-Specific	chr1A:320904292-320904416	TraesCS1A02G177700	0.736765	0.00627042
KN9204-Specific	chr1A:320904292-320904416	TraesCS1A02G177800	0.73462	0.00650425
KN9204-Specific	chr1A:320908187-320908601	TraesCS1A02G177700	0.894513	8.59655e-05
KN9204-Specific	chr1A:320908187-320908601	TraesCS1A02G177800	0.822055	0.00103357
KN9204-Specific	chr1A:321185160-321185693	TraesCS1A02G177700	0.663964	0.0185419
KN9204-Specific	chr1A:321185160-321185693	TraesCS1A02G178100	0.6744	0.0161535
KN9204-Specific	chr1A:321251323-321252513	TraesCS1A02G177700	0.704547	0.010519
KN9204-Specific	chr1A:321251323-321252513	TraesCS1A02G177800	0.657818	0.020064
KN9204-Specific	chr1A:321251323-321252513	TraesCS1A02G178100	0.785198	0.00247908
KN9204-Specific	chr1A:321279783-321280154	TraesCS1A02G177700	0.857132	0.000366953
KN9204-Specific	chr1A:321279783-321280154	TraesCS1A02G177800	0.813583	0.00128455
KN9204-Specific	chr1A:321279783-321280154	TraesCS1A02G178100	0.733278	0.00665384
KN9204-Specific	chr1A:321281098-321281845	TraesCS1A02G177700	0.962602	5.41055e-07
KN9204-Specific	chr1A:321281098-321281845	TraesCS1A02G177800	0.907728	4.50412e-05
KN9204-Specific	chr1A:321281098-321281845	TraesCS1A02G178100	0.835749	0.000709654
KN9204-Specific	chr1A:321282617-321282748	TraesCS1A02G177700	0.883971	0.00013589
KN9204-Specific	chr1A:321282617-321282748	TraesCS1A02G177800	0.796633	0.00192523
KN9204-Specific	chr1A:321282617-321282748	TraesCS1A02G178100	0.672377	0.0165977
KN9204-Specific	chr1A:321291087-321291341	TraesCS1A02G177700	0.838019	0.000664617
KN9204-Specific	chr1A:321291087-321291341	TraesCS1A02G177800	0.741864	0.00574
KN9204-Specific	chr1A:321291087-321291341	TraesCS1A02G178100	0.690751	0.0128769
KN9204-Specific	chr1A:321293505-321293738	TraesCS1A02G177700	0.760671	0.00407062
KN9204-Specific	chr1A:321293505-321293738	TraesCS1A02G177800	0.669735	0.0171913
KN9204-Specific	chr1A:321293505-321293738	TraesCS1A02G178100	0.633343	0.027041
KN9204-Specific	chr1A:321400051-321400268	TraesCS1A02G177800	0.807481	0.00149258
KN9204-Specific	chr1A:321400051-321400268	TraesCS1A02G178100	0.892421	9.44918e-05
KN9204-Specific	chr1A:321400051-321400268	TraesCS1A02G178200	0.90936	4.1312e-05
KN9204-Specific	chr1A:321400051-321400268	TraesCS1A02G178300	0.888122	0.000114082
KN9204-Specific	chr1A:321400452-321400857	TraesCS1A02G177800	0.842896	0.000575362
KN9204-Specific	chr1A:321400452-321400857	TraesCS1A02G178100	0.927142	1.42944e-05
KN9204-Specific	chr1A:321400452-321400857	TraesCS1A02G178200	0.919817	2.27884e-05
KN9204-Specific	chr1A:321400452-321400857	TraesCS1A02G178300	0.904667	5.27444e-05
KN9204-Specific	chr1A:321401414-321401631	TraesCS1A02G177800	0.830658	0.000819217
KN9204-Specific	chr1A:321401414-321401631	TraesCS1A02G178100	0.942456	4.50969e-06
KN9204-Specific	chr1A:321401414-321401631	TraesCS1A02G178200	0.924022	1.75337e-05
KN9204-Specific	chr1A:321401414-321401631	TraesCS1A02G178300	0.906357	4.8373e-05
KN9204-Specific	chr1A:321472637-321473262	TraesCS1A02G177800	0.680569	0.0148528
KN9204-Specific	chr1A:321472637-321473262	TraesCS1A02G178100	0.722833	0.00790796
KN9204-Specific	chr1A:321472637-321473262	TraesCS1A02G178200	0.746804	0.00525913
KN9204-Specific	chr1A:321472637-321473262	TraesCS1A02G178300	0.710731	0.00957338
KN9204-Specific	chr1A:321560243-321560452	TraesCS1A02G177800	0.750339	0.00493405
KN9204-Specific	chr1A:321560243-321560452	TraesCS1A02G178100	0.90053	6.47613e-05
KN9204-Specific	chr1A:321560243-321560452	TraesCS1A02G178200	0.793025	0.00208854
KN9204-Specific	chr1A:321560243-321560452	TraesCS1A02G178300	0.786517	0.00240966
KN9204-Specific	chr1A:321577174-321578047	TraesCS1A02G177800	0.949986	2.26541e-06
KN9204-Specific	chr1A:321577174-321578047	TraesCS1A02G178100	0.941312	4.96626e-06
KN9204-Specific	chr1A:321577174-321578047	TraesCS1A02G178200	0.970661	1.62969e-07
KN9204-Specific	chr1A:321577174-321578047	TraesCS1A02G178300	0.910415	3.9034e-05
KN9204-Specific	chr1A:321851030-321851198	TraesCS1A02G178100	0.938852	6.07257e-06
KN9204-Specific	chr1A:321851030-321851198	TraesCS1A02G178200	0.888812	0.00011074
KN9204-Specific	chr1A:321851030-321851198	TraesCS1A02G178300	0.878011	0.00017276
KN9204-Specific	chr1A:321851449-321851712	TraesCS1A02G178100	0.74285	0.00564152
KN9204-Specific	chr1A:321851449-321851712	TraesCS1A02G178200	0.678264	0.0153294
KN9204-Specific	chr1A:321851449-321851712	TraesCS1A02G178300	0.64518	0.0234779
KN9204-Specific	chr1A:321852595-321852883	TraesCS1A02G178100	0.895438	8.23952e-05
KN9204-Specific	chr1A:321852595-321852883	TraesCS1A02G178200	0.908586	4.30488e-05
KN9204-Specific	chr1A:321852595-321852883	TraesCS1A02G178300	0.896661	7.78511e-05
KN9204-Specific	chr1A:321874991-321875191	TraesCS1A02G178100	0.924458	1.70501e-05
KN9204-Specific	chr1A:321874991-321875191	TraesCS1A02G178200	0.970091	1.79261e-07
KN9204-Specific	chr1A:321874991-321875191	TraesCS1A02G178300	0.931349	1.06938e-05
KN9204-Specific	chr1A:321897626-321897849	TraesCS1A02G178100	0.894939	8.43063e-05
KN9204-Specific	chr1A:321897626-321897849	TraesCS1A02G178200	0.874197	0.000200169
KN9204-Specific	chr1A:321897626-321897849	TraesCS1A02G178300	0.805005	0.00158399
KN9204-Specific	chr1A:321904503-321904747	TraesCS1A02G178100	0.882171	0.000146304
KN9204-Specific	chr1A:321904503-321904747	TraesCS1A02G178200	0.879188	0.000164928
KN9204-Specific	chr1A:321904503-321904747	TraesCS1A02G178300	0.872103	0.000216601
KN9204-Specific	chr1A:321906272-321906754	TraesCS1A02G178100	0.964256	4.32725e-07
KN9204-Specific	chr1A:321906272-321906754	TraesCS1A02G178200	0.974417	8.26815e-08
KN9204-Specific	chr1A:321906272-321906754	TraesCS1A02G178300	0.949536	2.36749e-06
KN9204-Specific	chr1A:321907744-321908383	TraesCS1A02G178100	0.920729	2.15554e-05
KN9204-Specific	chr1A:321907744-321908383	TraesCS1A02G178200	0.938072	6.46152e-06
KN9204-Specific	chr1A:321907744-321908383	TraesCS1A02G178300	0.883681	0.000137528
KN9204-Specific	chr1A:333637003-333637441	TraesCS1A02G183700	0.817256	0.00117056
KN9204-Specific	chr1A:342929337-342929896	TraesCS1A02G189800	0.746036	0.00533176
KN9204-Specific	chr1A:343028255-343028525	TraesCS1A02G189800	0.621311	0.0310472
KN9204-Specific	chr1A:343030338-343030859	TraesCS1A02G189800	0.826396	0.000920596
KN9204-Specific	chr1A:357129327-357130170	TraesCS1A02G198800	0.740685	0.00585959
KN9204-Specific	chr1A:359809336-359809483	TraesCS1A02G200100	0.624504	0.029945
KN9204-Specific	chr1A:359821505-359822104	TraesCS1A02G200100	0.634756	0.0265964
KN9204-Specific	chr1A:363438997-363439604	TraesCS1A02G202000	0.739649	0.00596611
KN9204-Specific	chr1A:363438997-363439604	TraesCS1A02G202100	0.631153	0.0277407
KN9204-Specific	chr1A:363438997-363439604	TraesCS1A02G202700	0.736804	0.00626624
KN9204-Specific	chr1A:363485923-363486702	TraesCS1A02G202700	0.891201	9.976e-05
KN9204-Specific	chr1A:363501248-363501450	TraesCS1A02G202700	0.826075	0.000928602
KN9204-Specific	chr1A:364019617-364020572	TraesCS1A02G202700	0.888332	0.00011306
KN9204-Specific	chr1A:372486681-372486975	TraesCS1A02G210100	0.680195	0.0149294
KN9204-Specific	chr1A:444436470-444436654	TraesCS1A02G253200	0.576542	0.0497262
KN9204-Specific	chr1A:487616237-487616516	TraesCS1A02G291600	0.719407	0.00835554
KN9204-Specific	chr1A:487616237-487616516	TraesCS1A02G292000	0.653425	0.0212067
KN9204-Specific	chr1A:487616237-487616516	TraesCS1A02G292100	0.685162	0.0139357
KN9204-Specific	chr1A:487616237-487616516	TraesCS1A02G292200	0.600657	0.0388924
KN9204-Specific	chr1A:487616237-487616516	TraesCS1A02G292300	0.615473	0.0331374
KN9204-Specific	chr1A:505217535-505217990	TraesCS1A02G313500	0.682648	0.0144323
KN9204-Specific	chr1A:508277928-508278135	TraesCS1A02G316100	0.738447	0.00609158
KN9204-Specific	chr1A:508277928-508278135	TraesCS1A02G316900	0.805654	0.00155963
KN9204-Specific	chr1A:508277928-508278135	TraesCS1A02G317100	0.793188	0.00208091
KN9204-Specific	chr1A:508318549-508318730	TraesCS1A02G316100	0.653653	0.0211462
KN9204-Specific	chr1A:508318549-508318730	TraesCS1A02G316900	0.835051	0.000723956
KN9204-Specific	chr1A:508318549-508318730	TraesCS1A02G317100	0.699891	0.0112755
KN9204-Specific	chr1A:508327334-508327664	TraesCS1A02G316900	0.818067	0.0011465
KN9204-Specific	chr1A:508335734-508336176	TraesCS1A02G316900	0.759463	0.00416522
KN9204-Specific	chr1A:508335734-508336176	TraesCS1A02G317100	0.646752	0.023032
KN9204-Specific	chr1A:508346920-508347147	TraesCS1A02G316100	0.747069	0.00523418
KN9204-Specific	chr1A:508346920-508347147	TraesCS1A02G316900	0.806372	0.00153299
KN9204-Specific	chr1A:508346920-508347147	TraesCS1A02G317100	0.825515	0.000942716
KN9204-Specific	chr1A:515273997-515274267	TraesCS1A02G324300	0.66964	0.0172129
KN9204-Specific	chr1A:516007411-516007707	TraesCS1A02G325600	0.645283	0.0234487
KN9204-Specific	chr1A:516008627-516008992	TraesCS1A02G325600	0.57935	0.0483666
KN9204-Specific	chr1A:516417975-516418325	TraesCS1A02G325600	0.679498	0.0150728
KN9204-Specific	chr1A:516421519-516422366	TraesCS1A02G325600	0.658909	0.0197875
KN9204-Specific	chr1A:528089609-528090127	TraesCS1A02G338100	0.655901	0.0205571
KN9204-Specific	chr1A:533051137-533051926	TraesCS1A02G345000	0.605288	0.0370225
KN9204-Specific	chr1A:533051137-533051926	TraesCS1A02G345300	0.929059	1.25515e-05
KN9204-Specific	chr1A:533051137-533051926	TraesCS1A02G347900	0.581797	0.0472035
KN9204-Specific	chr1A:546941037-546941332	TraesCS1A02G369400	0.581962	0.0471261
KN9204-Specific	chr1A:550905146-550905325	TraesCS1A02G378900	0.695053	0.0121036
KN9204-Specific	chr1A:550906763-550906964	TraesCS1A02G378900	0.615836	0.0330046
KN9204-Specific	chr1A:550907141-550907369	TraesCS1A02G378900	0.695977	0.011942
KN9204-Specific	chr1A:550908725-550909163	TraesCS1A02G378900	0.615066	0.0332869
KN9204-Specific	chr1A:550910430-550910752	TraesCS1A02G378900	0.581356	0.0474118
KN9204-Specific	chr1A:550948811-550949112	TraesCS1A02G378900	0.70623	0.0102551
KN9204-Specific	chr1A:550956794-550957775	TraesCS1A02G378900	0.675074	0.0160074
KN9204-Specific	chr1A:550965364-550965539	TraesCS1A02G378900	0.585757	0.0453635
KN9204-Specific	chr1A:551134068-551134285	TraesCS1A02G378900	0.758466	0.00424445
KN9204-Specific	chr1A:551134068-551134285	TraesCS1A02G379000	0.60961	0.0353362
KN9204-Specific	chr1A:551134068-551134285	TraesCS1A02G379500	0.621652	0.0309281
KN9204-Specific	chr1A:551172687-551172828	TraesCS1A02G378900	0.587337	0.0446433
KN9204-Specific	chr1A:551172687-551172828	TraesCS1A02G379500	0.5796	0.0482471
KN9204-Specific	chr1A:551580557-551580942	TraesCS1A02G378900	0.68242	0.014478
KN9204-Specific	chr1A:551580557-551580942	TraesCS1A02G379500	0.673857	0.0162719
KN9204-Specific	chr1A:551870401-551870621	TraesCS1A02G379500	0.652221	0.021528
KN9204-Specific	chr1A:551871063-551871189	TraesCS1A02G379500	0.736662	0.00628152
KN9204-Specific	chr1A:554051338-554051480	TraesCS1A02G383500	0.813568	0.00128504
KN9204-Specific	chr1A:554057066-554057217	TraesCS1A02G383500	0.778858	0.00283433
KN9204-Specific	chr1A:554542543-554543036	TraesCS1A02G383500	0.726407	0.00746046
KN9204-Specific	chr1A:554550502-554551486	TraesCS1A02G383500	0.81284	0.0013086
KN9204-Specific	chr1A:555921660-555922030	TraesCS1A02G387100	0.633856	0.0268789
KN9204-Specific	chr1A:555973512-555973722	TraesCS1A02G387100	0.75504	0.00452563
KN9204-Specific	chr1A:556519825-556520009	TraesCS1A02G388000	0.591879	0.0426192
KN9204-Specific	chr1A:557178938-557180066	TraesCS1A02G388000	0.611639	0.0345637
KN9204-Specific	chr1A:563115346-563115533	TraesCS1A02G397000	0.700711	0.0111394
KN9204-Specific	chr1A:564146130-564146397	TraesCS1A02G400000	0.797748	0.00187681
KN9204-Specific	chr1A:564162456-564162762	TraesCS1A02G400000	0.576884	0.0495592
KN9204-Specific	chr1A:564162456-564162762	TraesCS1A02G400700	0.582491	0.0468775
KN9204-Specific	chr1A:564201349-564201512	TraesCS1A02G400000	0.824694	0.0009637
KN9204-Specific	chr1A:564207552-564207739	TraesCS1A02G400000	0.840699	0.000614349
KN9204-Specific	chr1A:564207552-564207739	TraesCS1A02G400700	0.599729	0.0392751
KN9204-Specific	chr1A:564251483-564251724	TraesCS1A02G400000	0.756479	0.00440584
KN9204-Specific	chr1A:564315515-564315646	TraesCS1A02G400000	0.597792	0.0400819
KN9204-Specific	chr1A:564677787-564678219	TraesCS1A02G400700	0.62955	0.0282609
KN9204-Specific	chr1A:565748234-565748499	TraesCS1A02G402200	0.610795	0.0348837
KN9204-Specific	chr1A:565858452-565859009	TraesCS1A02G402200	0.700536	0.0111683
KN9204-Specific	chr1A:565859543-565859803	TraesCS1A02G402200	0.600952	0.0387711
KN9204-Specific	chr1A:566163270-566163524	TraesCS1A02G402200	0.780195	0.00275638
KN9204-Specific	chr1A:566163270-566163524	TraesCS1A02G403400	0.804651	0.00159741
KN9204-Specific	chr1A:566185252-566185449	TraesCS1A02G402200	0.742135	0.00571279
KN9204-Specific	chr1A:566185252-566185449	TraesCS1A02G403400	0.683665	0.0142298
KN9204-Specific	chr1A:566185252-566185449	TraesCS1A02G403500	0.591703	0.0426962
KN9204-Specific	chr1A:567020152-567020376	TraesCS1A02G403400	0.809417	0.00142395
KN9204-Specific	chr1A:567688130-567688848	TraesCS1A02G404300	0.591412	0.042824
KN9204-Specific	chr1A:570147914-570148132	TraesCS1A02G408700	0.751245	0.00485323
KN9204-Specific	chr1A:570151588-570151823	TraesCS1A02G408700	0.652321	0.0215009
KN9204-Specific	chr1A:570152673-570153147	TraesCS1A02G407800	0.577577	0.0492219
KN9204-Specific	chr1A:570152673-570153147	TraesCS1A02G407900	0.718988	0.00841154
KN9204-Specific	chr1A:570183396-570183636	TraesCS1A02G407700	0.616668	0.0327017
KN9204-Specific	chr1A:570183396-570183636	TraesCS1A02G407800	0.684422	0.0140806
KN9204-Specific	chr1A:570183396-570183636	TraesCS1A02G407900	0.825024	0.000955225
KN9204-Specific	chr1A:572707199-572707412	TraesCS1A02G412900	0.594406	0.0415213
KN9204-Specific	chr1A:578273445-578273729	TraesCS1A02G422700	0.583	0.046639
KN9204-Specific	chr1A:584069145-584069321	TraesCS1A02G432800	0.577609	0.0492064
KN9204-Specific	chr1A:584069145-584069321	TraesCS1A02G432900	0.641135	0.0246545
KN9204-Specific	chr1A:584824134-584824332	TraesCS1A02G434400	0.706718	0.0101796
KN9204-Specific	chr1A:584838808-584839068	TraesCS1A02G434400	0.713408	0.00918444
KN9204-Specific	chr1A:586624220-586624456	TraesCS1A02G437200	0.609449	0.0353981
KN9204-Specific	chr1A:586627651-586628127	TraesCS1A02G436300	0.803228	0.0016522
KN9204-Specific	chr1A:586627651-586628127	TraesCS1A02G436400	0.849088	0.000475759
KN9204-Specific	chr1A:586627651-586628127	TraesCS1A02G437300	0.630773	0.0278635
KN9204-Specific	chr1A:586629532-586629870	TraesCS1A02G436400	0.595966	0.0408536
KN9204-Specific	chr1A:586629532-586629870	TraesCS1A02G437300	0.623815	0.0301805
KN9204-Specific	chr1B:1787578-1788217	TraesCS1B02G002100	0.846943	0.000508621
KN9204-Specific	chr1B:1787578-1788217	TraesCS1B02G002700	0.621931	0.0308309
KN9204-Specific	chr1B:1799767-1800289	TraesCS1B02G002100	0.953703	1.54956e-06
KN9204-Specific	chr1B:1801380-1801983	TraesCS1B02G002100	0.958425	9.12191e-07
KN9204-Specific	chr1B:1804627-1804760	TraesCS1B02G002100	0.841301	0.000603462
KN9204-Specific	chr1B:1804627-1804760	TraesCS1B02G002700	0.617988	0.0322249
KN9204-Specific	chr1B:1807382-1807544	TraesCS1B02G002100	0.920028	2.2499e-05
KN9204-Specific	chr1B:3972623-3972759	TraesCS1B02G007700	0.649343	0.02231
KN9204-Specific	chr1B:4448113-4448385	TraesCS1B02G007700	0.863767	0.000292691
KN9204-Specific	chr1B:4827182-4827417	TraesCS1B02G008800	0.920751	2.15272e-05
KN9204-Specific	chr1B:4830128-4830662	TraesCS1B02G008800	0.933138	9.40013e-06
KN9204-Specific	chr1B:4831022-4831321	TraesCS1B02G008800	0.914088	3.18643e-05
KN9204-Specific	chr1B:4948977-4949258	TraesCS1B02G008800	0.757433	0.00432778
KN9204-Specific	chr1B:5965366-5965603	TraesCS1B02G011900	0.75944	0.00416699
KN9204-Specific	chr1B:6048535-6048830	TraesCS1B02G011900	0.879087	0.000165586
KN9204-Specific	chr1B:9365888-9366081	TraesCS1B02G020800	0.732826	0.00670476
KN9204-Specific	chr1B:10018710-10018856	TraesCS1B02G022400	0.611936	0.0344517
KN9204-Specific	chr1B:10064476-10064635	TraesCS1B02G022300	0.627686	0.0288749
KN9204-Specific	chr1B:10064476-10064635	TraesCS1B02G022400	0.690768	0.0128739
KN9204-Specific	chr1B:17974330-17974854	TraesCS1B02G038000	0.775232	0.00305423
KN9204-Specific	chr1B:17974330-17974854	TraesCS1B02G038800	0.872781	0.000211166
KN9204-Specific	chr1B:17977247-17977696	TraesCS1B02G038000	0.712079	0.00937609
KN9204-Specific	chr1B:17977247-17977696	TraesCS1B02G038800	0.854012	0.000406563
KN9204-Specific	chr1B:18661600-18661807	TraesCS1B02G038800	0.644937	0.0235475
KN9204-Specific	chr1B:19035344-19035544	TraesCS1B02G039500	0.760374	0.00409374
KN9204-Specific	chr1B:19035344-19035544	TraesCS1B02G039600	0.784429	0.00252022
KN9204-Specific	chr1B:19313568-19313949	TraesCS1B02G039500	0.776672	0.00296545
KN9204-Specific	chr1B:19313568-19313949	TraesCS1B02G039600	0.802815	0.00166835
KN9204-Specific	chr1B:28300587-28300806	TraesCS1B02G048100	0.582891	0.0466901
KN9204-Specific	chr1B:28300949-28301101	TraesCS1B02G048100	0.605796	0.0368216
KN9204-Specific	chr1B:80734671-80734947	TraesCS1B02G087000	0.664076	0.018515
KN9204-Specific	chr1B:249024650-249024866	TraesCS1B02G153200	0.586041	0.0452335
KN9204-Specific	chr1B:284491119-284491293	TraesCS1B02G163200	0.64607	0.0232248
KN9204-Specific	chr1B:284491119-284491293	TraesCS1B02G163300	0.785931	0.00244032
KN9204-Specific	chr1B:284491714-284492031	TraesCS1B02G163200	0.628542	0.0285918
KN9204-Specific	chr1B:284491714-284492031	TraesCS1B02G163300	0.793535	0.00206485
KN9204-Specific	chr1B:305770007-305770252	TraesCS1B02G171700	0.754135	0.00460222
KN9204-Specific	chr1B:329742641-329743333	TraesCS1B02G183000	0.609158	0.03551
KN9204-Specific	chr1B:380675854-380676142	TraesCS1B02G209500	0.603924	0.0375664
KN9204-Specific	chr1B:432216174-432216548	TraesCS1B02G243500	0.638483	0.0254489
KN9204-Specific	chr1B:455982665-455983099	TraesCS1B02G258600	0.816665	0.00118835
KN9204-Specific	chr1B:455983544-455983765	TraesCS1B02G258600	0.834495	0.000735521
KN9204-Specific	chr1B:456138251-456138450	TraesCS1B02G258600	0.849477	0.000469987
KN9204-Specific	chr1B:460370684-460370987	TraesCS1B02G261700	0.660148	0.0194768
KN9204-Specific	chr1B:460561851-460562032	TraesCS1B02G262200	0.793077	0.00208611
KN9204-Specific	chr1B:460625870-460626328	TraesCS1B02G262100	0.596611	0.0405799
KN9204-Specific	chr1B:460625870-460626328	TraesCS1B02G262200	0.872583	0.000212742
KN9204-Specific	chr1B:460626626-460627268	TraesCS1B02G262100	0.600786	0.0388392
KN9204-Specific	chr1B:460626626-460627268	TraesCS1B02G262200	0.933135	9.40168e-06
KN9204-Specific	chr1B:461244954-461245648	TraesCS1B02G262300	0.93479	8.31815e-06
KN9204-Specific	chr1B:461244954-461245648	TraesCS1B02G262400	0.706699	0.0101824
KN9204-Specific	chr1B:461244954-461245648	TraesCS1B02G262500	0.72351	0.0078217
KN9204-Specific	chr1B:490759123-490759390	TraesCS1B02G282500	0.671563	0.0167791
KN9204-Specific	chr1B:503321204-503321482	TraesCS1B02G288900	0.746285	0.00530813
KN9204-Specific	chr1B:503321675-503322015	TraesCS1B02G288900	0.600113	0.0391162
KN9204-Specific	chr1B:503808697-503808997	TraesCS1B02G288900	0.877938	0.00017326
KN9204-Specific	chr1B:503808697-503808997	TraesCS1B02G289000	0.885702	0.000126435
KN9204-Specific	chr1B:503808697-503808997	TraesCS1B02G289100	0.933542	9.12598e-06
KN9204-Specific	chr1B:508378885-508379060	TraesCS1B02G290800	0.652426	0.0214729
KN9204-Specific	chr1B:510307412-510308243	TraesCS1B02G292400	0.876476	0.000183417
KN9204-Specific	chr1B:510308631-510308858	TraesCS1B02G292400	0.846475	0.000516008
KN9204-Specific	chr1B:510309079-510309467	TraesCS1B02G292400	0.899804	6.70738e-05
KN9204-Specific	chr1B:510309079-510309467	TraesCS1B02G292900	0.634072	0.0268109
KN9204-Specific	chr1B:517808112-517808916	TraesCS1B02G297700	0.594042	0.0416783
KN9204-Specific	chr1B:518717205-518718186	TraesCS1B02G298300	0.910513	3.88292e-05
KN9204-Specific	chr1B:518868379-518868563	TraesCS1B02G298300	0.839228	0.000641566
KN9204-Specific	chr1B:518870602-518870896	TraesCS1B02G298300	0.917853	2.56336e-05
KN9204-Specific	chr1B:518871264-518871557	TraesCS1B02G298300	0.843855	0.000558968
KN9204-Specific	chr1B:518874823-518875344	TraesCS1B02G298300	0.830317	0.000826979
KN9204-Specific	chr1B:518878851-518879255	TraesCS1B02G298300	0.83036	0.000826012
KN9204-Specific	chr1B:518882121-518882546	TraesCS1B02G298300	0.853688	0.000410859
KN9204-Specific	chr1B:518908840-518909571	TraesCS1B02G298300	0.737339	0.006209
KN9204-Specific	chr1B:518914706-518914922	TraesCS1B02G298300	0.787063	0.00238133
KN9204-Specific	chr1B:519234918-519235212	TraesCS1B02G298300	0.878571	0.000169001
KN9204-Specific	chr1B:519234918-519235212	TraesCS1B02G298400	0.864765	0.000282627
KN9204-Specific	chr1B:520096591-520096916	TraesCS1B02G298400	0.896989	7.66663e-05
KN9204-Specific	chr1B:520114944-520115284	TraesCS1B02G298400	0.889612	0.000106963
KN9204-Specific	chr1B:520114944-520115284	TraesCS1B02G298800	0.630886	0.0278267
KN9204-Specific	chr1B:520281131-520281410	TraesCS1B02G299300	0.690094	0.0129983
KN9204-Specific	chr1B:520281131-520281410	TraesCS1B02G299700	0.691402	0.0127576
KN9204-Specific	chr1B:520281131-520281410	TraesCS1B02G299800	0.749954	0.00496872
KN9204-Specific	chr1B:524539297-524539437	TraesCS1B02G303200	0.581743	0.0472291
KN9204-Specific	chr1B:534656836-534657033	TraesCS1B02G311000	0.651914	0.0216103
KN9204-Specific	chr1B:543165503-543166110	TraesCS1B02G319100	0.783359	0.0025784
KN9204-Specific	chr1B:543514881-543515168	TraesCS1B02G319100	0.647562	0.0228043
KN9204-Specific	chr1B:543516321-543516837	TraesCS1B02G319100	0.757596	0.0043146
KN9204-Specific	chr1B:543536532-543536881	TraesCS1B02G319100	0.673518	0.0163461
KN9204-Specific	chr1B:543536532-543536881	TraesCS1B02G319800	0.604148	0.0374766
KN9204-Specific	chr1B:543539095-543539640	TraesCS1B02G319100	0.71178	0.00941957
KN9204-Specific	chr1B:543539095-543539640	TraesCS1B02G319800	0.591245	0.0428977
KN9204-Specific	chr1B:543544648-543545036	TraesCS1B02G319100	0.776088	0.00300121
KN9204-Specific	chr1B:543544648-543545036	TraesCS1B02G319800	0.599335	0.039438
KN9204-Specific	chr1B:543556818-543558081	TraesCS1B02G319100	0.590939	0.0430326
KN9204-Specific	chr1B:550828564-550829261	TraesCS1B02G325300	0.78194	0.00265711
KN9204-Specific	chr1B:555181988-555182371	TraesCS1B02G329100	0.576666	0.0496655
KN9204-Specific	chr1B:565898079-565898531	TraesCS1B02G338200	0.715178	0.0089337
KN9204-Specific	chr1B:566149777-566149933	TraesCS1B02G338200	0.611199	0.0347303
KN9204-Specific	chr1B:566151028-566151186	TraesCS1B02G338200	0.702778	0.0108019
KN9204-Specific	chr1B:566151028-566151186	TraesCS1B02G338400	0.685943	0.0137841
KN9204-Specific	chr1B:566256895-566257172	TraesCS1B02G338000	0.688967	0.0132082
KN9204-Specific	chr1B:566256895-566257172	TraesCS1B02G338200	0.693454	0.012387
KN9204-Specific	chr1B:566256895-566257172	TraesCS1B02G338400	0.600935	0.0387783
KN9204-Specific	chr1B:566256895-566257172	TraesCS1B02G338800	0.632666	0.0272558
KN9204-Specific	chr1B:566456319-566456521	TraesCS1B02G338200	0.581216	0.047478
KN9204-Specific	chr1B:566456319-566456521	TraesCS1B02G338800	0.700585	0.0111603
KN9204-Specific	chr1B:566460137-566460321	TraesCS1B02G338800	0.62252	0.0306265
KN9204-Specific	chr1B:566694585-566694713	TraesCS1B02G338200	0.715654	0.00886716
KN9204-Specific	chr1B:566694585-566694713	TraesCS1B02G338400	0.722133	0.00799797
KN9204-Specific	chr1B:566694585-566694713	TraesCS1B02G338800	0.633679	0.0269348
KN9204-Specific	chr1B:566974596-566974813	TraesCS1B02G338800	0.663834	0.0185732
KN9204-Specific	chr1B:567361344-567361613	TraesCS1B02G339900	0.756094	0.00443769
KN9204-Specific	chr1B:567365529-567366191	TraesCS1B02G339900	0.86529	0.000277437
KN9204-Specific	chr1B:567443787-567444870	TraesCS1B02G339900	0.888373	0.000112857
KN9204-Specific	chr1B:567445025-567445161	TraesCS1B02G339900	0.645748	0.0233161
KN9204-Specific	chr1B:567445772-567445884	TraesCS1B02G339900	0.829735	0.000840406
KN9204-Specific	chr1B:567465132-567466236	TraesCS1B02G339900	0.906532	4.79382e-05
KN9204-Specific	chr1B:567468985-567469242	TraesCS1B02G339900	0.885114	0.000129585
KN9204-Specific	chr1B:567681890-567682055	TraesCS1B02G339900	0.8623	0.000307999
KN9204-Specific	chr1B:567683947-567684786	TraesCS1B02G339900	0.920587	2.17441e-05
KN9204-Specific	chr1B:567684904-567685572	TraesCS1B02G339900	0.712359	0.00933536
KN9204-Specific	chr1B:567711273-567711799	TraesCS1B02G339900	0.916945	2.70399e-05
KN9204-Specific	chr1B:567720806-567721519	TraesCS1B02G339900	0.931562	1.05328e-05
KN9204-Specific	chr1B:567723354-567723720	TraesCS1B02G339900	0.774353	0.00310947
KN9204-Specific	chr1B:567730835-567731226	TraesCS1B02G339900	0.687265	0.0135302
KN9204-Specific	chr1B:567734918-567735315	TraesCS1B02G339900	0.804096	0.00161858
KN9204-Specific	chr1B:567735838-567736212	TraesCS1B02G339900	0.787175	0.00237555
KN9204-Specific	chr1B:567738851-567739034	TraesCS1B02G339900	0.801217	0.00173207
KN9204-Specific	chr1B:567755055-567755394	TraesCS1B02G339900	0.708765	0.00986683
KN9204-Specific	chr1B:567756293-567756547	TraesCS1B02G339900	0.746595	0.00527877
KN9204-Specific	chr1B:567760972-567761534	TraesCS1B02G339900	0.930949	1.10012e-05
KN9204-Specific	chr1B:567763983-567764188	TraesCS1B02G339900	0.881112	0.000152718
KN9204-Specific	chr1B:567965273-567966258	TraesCS1B02G339900	0.702274	0.0108834
KN9204-Specific	chr1B:568695229-568695590	TraesCS1B02G341000	0.845624	0.000529677
KN9204-Specific	chr1B:568698157-568698626	TraesCS1B02G341000	0.820285	0.00108258
KN9204-Specific	chr1B:569788504-569789014	TraesCS1B02G341400	0.795769	0.0019634
KN9204-Specific	chr1B:569788504-569789014	TraesCS1B02G341500	0.727627	0.00731214
KN9204-Specific	chr1B:569789844-569790286	TraesCS1B02G341400	0.77342	0.00316888
KN9204-Specific	chr1B:569789844-569790286	TraesCS1B02G341500	0.702179	0.0108988
KN9204-Specific	chr1B:569790886-569791060	TraesCS1B02G341400	0.763657	0.00384395
KN9204-Specific	chr1B:569790886-569791060	TraesCS1B02G341500	0.715825	0.00884346
KN9204-Specific	chr1B:569791698-569792222	TraesCS1B02G341400	0.726428	0.00745798
KN9204-Specific	chr1B:569791698-569792222	TraesCS1B02G341500	0.705235	0.0104106
KN9204-Specific	chr1B:571830593-571830831	TraesCS1B02G343700	0.756844	0.00437586
KN9204-Specific	chr1B:571918781-571919032	TraesCS1B02G343700	0.807543	0.00149032
KN9204-Specific	chr1B:571918781-571919032	TraesCS1B02G343800	0.762931	0.00389812
KN9204-Specific	chr1B:571978836-571979258	TraesCS1B02G343700	0.613919	0.0337103
KN9204-Specific	chr1B:572070087-572070417	TraesCS1B02G343700	0.59995	0.0391835
KN9204-Specific	chr1B:572113758-572114080	TraesCS1B02G343700	0.636765	0.0259734
KN9204-Specific	chr1B:572258824-572259225	TraesCS1B02G343700	0.808588	0.00145304
KN9204-Specific	chr1B:572258824-572259225	TraesCS1B02G343800	0.616526	0.0327534
KN9204-Specific	chr1B:572259651-572259952	TraesCS1B02G343700	0.814864	0.00124388
KN9204-Specific	chr1B:572259651-572259952	TraesCS1B02G343800	0.780538	0.00273668
KN9204-Specific	chr1B:572267651-572268032	TraesCS1B02G343700	0.819333	0.00110965
KN9204-Specific	chr1B:572267651-572268032	TraesCS1B02G343800	0.66832	0.0175156
KN9204-Specific	chr1B:572269174-572269305	TraesCS1B02G343700	0.798828	0.00183079
KN9204-Specific	chr1B:572269174-572269305	TraesCS1B02G343800	0.671345	0.0168279
KN9204-Specific	chr1B:572279018-572280239	TraesCS1B02G343700	0.898161	7.25501e-05
KN9204-Specific	chr1B:572279018-572280239	TraesCS1B02G343800	0.819234	0.00111251
KN9204-Specific	chr1B:573330749-573330861	TraesCS1B02G345200	0.692231	0.0126068
KN9204-Specific	chr1B:573331915-573332045	TraesCS1B02G345200	0.706701	0.0101821
KN9204-Specific	chr1B:573750173-573750492	TraesCS1B02G345200	0.741276	0.00579944
KN9204-Specific	chr1B:583987253-583987740	TraesCS1B02G354000	0.644028	0.0238089
KN9204-Specific	chr1B:586810769-586810960	TraesCS1B02G357300	0.695824	0.0119687
KN9204-Specific	chr1B:586811098-586811210	TraesCS1B02G357300	0.683908	0.0141818
KN9204-Specific	chr1B:586815188-586815550	TraesCS1B02G357300	0.838997	0.000645923
KN9204-Specific	chr1B:586816570-586816714	TraesCS1B02G357300	0.762053	0.0039645
KN9204-Specific	chr1B:586816789-586817385	TraesCS1B02G357300	0.956018	1.20365e-06
KN9204-Specific	chr1B:586981333-586981532	TraesCS1B02G357300	0.882028	0.000147156
KN9204-Specific	chr1B:587055867-587056137	TraesCS1B02G357300	0.779956	0.00277019
KN9204-Specific	chr1B:587055867-587056137	TraesCS1B02G357700	0.907171	4.63738e-05
KN9204-Specific	chr1B:587056823-587057264	TraesCS1B02G357300	0.765888	0.00368086
KN9204-Specific	chr1B:587056823-587057264	TraesCS1B02G357700	0.7311	0.00690207
KN9204-Specific	chr1B:587073927-587074147	TraesCS1B02G357300	0.832046	0.000788118
KN9204-Specific	chr1B:587073927-587074147	TraesCS1B02G357700	0.940517	5.30482e-06
KN9204-Specific	chr1B:587077912-587078172	TraesCS1B02G357300	0.654815	0.02084
KN9204-Specific	chr1B:587077912-587078172	TraesCS1B02G357700	0.634505	0.0266748
KN9204-Specific	chr1B:587079833-587079951	TraesCS1B02G357300	0.802289	0.00168913
KN9204-Specific	chr1B:587079833-587079951	TraesCS1B02G357700	0.745683	0.00536543
KN9204-Specific	chr1B:587435221-587435459	TraesCS1B02G357300	0.848577	0.00048343
KN9204-Specific	chr1B:587435221-587435459	TraesCS1B02G357700	0.906577	4.78269e-05
KN9204-Specific	chr1B:587435221-587435459	TraesCS1B02G358100	0.708878	0.00984985
KN9204-Specific	chr1B:587663426-587663585	TraesCS1B02G357300	0.893418	9.03491e-05
KN9204-Specific	chr1B:587663426-587663585	TraesCS1B02G357700	0.870637	0.000228716
KN9204-Specific	chr1B:587663426-587663585	TraesCS1B02G358100	0.597292	0.0402925
KN9204-Specific	chr1B:587665392-587665909	TraesCS1B02G357300	0.761053	0.00404107
KN9204-Specific	chr1B:587665392-587665909	TraesCS1B02G357700	0.762186	0.00395439
KN9204-Specific	chr1B:587665971-587666111	TraesCS1B02G357300	0.690281	0.0129637
KN9204-Specific	chr1B:587665971-587666111	TraesCS1B02G357700	0.666551	0.0179273
KN9204-Specific	chr1B:587670106-587671138	TraesCS1B02G357300	0.744378	0.00549128
KN9204-Specific	chr1B:587670106-587671138	TraesCS1B02G357700	0.644827	0.023579
KN9204-Specific	chr1B:613259130-613260000	TraesCS1B02G380500	0.749143	0.00504229
KN9204-Specific	chr1B:613260649-613260946	TraesCS1B02G380500	0.735081	0.0064535
KN9204-Specific	chr1B:613261441-613261625	TraesCS1B02G380500	0.606826	0.0364159
KN9204-Specific	chr1B:621591779-621592191	TraesCS1B02G387300	0.604264	0.0374305
KN9204-Specific	chr1B:623348119-623348310	TraesCS1B02G389500	0.638544	0.0254306
KN9204-Specific	chr1B:623348119-623348310	TraesCS1B02G389800	0.661556	0.019128
KN9204-Specific	chr1B:623348119-623348310	TraesCS1B02G390000	0.727426	0.00733652
KN9204-Specific	chr1B:623348119-623348310	TraesCS1B02G390100	0.632625	0.0272691
KN9204-Specific	chr1B:623350304-623350545	TraesCS1B02G390000	0.621024	0.0311477
KN9204-Specific	chr1B:623350304-623350545	TraesCS1B02G390100	0.583919	0.0462113
KN9204-Specific	chr1B:623350304-623350545	TraesCS1B02G390200	0.637414	0.0257742
KN9204-Specific	chr1B:623350956-623351079	TraesCS1B02G390000	0.647159	0.0229174
KN9204-Specific	chr1B:623351753-623351889	TraesCS1B02G390000	0.661293	0.0191927
KN9204-Specific	chr1B:623351753-623351889	TraesCS1B02G390100	0.713805	0.00912778
KN9204-Specific	chr1B:623364024-623364239	TraesCS1B02G389800	0.631221	0.0277186
KN9204-Specific	chr1B:623364024-623364239	TraesCS1B02G390000	0.678839	0.0152094
KN9204-Specific	chr1B:623364024-623364239	TraesCS1B02G390100	0.753844	0.00462704
KN9204-Specific	chr1B:623364646-623364829	TraesCS1B02G389800	0.583429	0.046439
KN9204-Specific	chr1B:623364646-623364829	TraesCS1B02G390000	0.703804	0.0106371
KN9204-Specific	chr1B:623364646-623364829	TraesCS1B02G390100	0.669666	0.017207
KN9204-Specific	chr1B:623367036-623367353	TraesCS1B02G389500	0.791614	0.00215517
KN9204-Specific	chr1B:623367036-623367353	TraesCS1B02G389800	0.830036	0.000833434
KN9204-Specific	chr1B:623367036-623367353	TraesCS1B02G390000	0.68643	0.01369
KN9204-Specific	chr1B:623367036-623367353	TraesCS1B02G390100	0.863878	0.000291563
KN9204-Specific	chr1B:623367036-623367353	TraesCS1B02G390200	0.748906	0.00506391
KN9204-Specific	chr1B:623385981-623386397	TraesCS1B02G389800	0.576594	0.0497009
KN9204-Specific	chr1B:623385981-623386397	TraesCS1B02G390000	0.599568	0.0393414
KN9204-Specific	chr1B:623385981-623386397	TraesCS1B02G390100	0.687233	0.0135362
KN9204-Specific	chr1B:623390558-623390729	TraesCS1B02G389800	0.770871	0.00333565
KN9204-Specific	chr1B:623390558-623390729	TraesCS1B02G390000	0.667017	0.017818
KN9204-Specific	chr1B:623390558-623390729	TraesCS1B02G390100	0.795129	0.00199206
KN9204-Specific	chr1B:623391166-623391329	TraesCS1B02G389500	0.668308	0.0175184
KN9204-Specific	chr1B:623391166-623391329	TraesCS1B02G389800	0.665188	0.0182493
KN9204-Specific	chr1B:623391166-623391329	TraesCS1B02G390000	0.753321	0.00467191
KN9204-Specific	chr1B:623391166-623391329	TraesCS1B02G390100	0.63808	0.0255711
KN9204-Specific	chr1B:623391166-623391329	TraesCS1B02G390200	0.607424	0.0361821
KN9204-Specific	chr1B:623391673-623391845	TraesCS1B02G389600	0.636233	0.0261372
KN9204-Specific	chr1B:623391673-623391845	TraesCS1B02G390000	0.76024	0.00410419
KN9204-Specific	chr1B:623402681-623402812	TraesCS1B02G389500	0.63078	0.027861
KN9204-Specific	chr1B:623402681-623402812	TraesCS1B02G389800	0.701081	0.0110785
KN9204-Specific	chr1B:623402681-623402812	TraesCS1B02G390000	0.732742	0.00671427
KN9204-Specific	chr1B:623402681-623402812	TraesCS1B02G390100	0.638989	0.0252961
KN9204-Specific	chr1B:623403761-623404406	TraesCS1B02G389600	0.665229	0.0182394
KN9204-Specific	chr1B:623403761-623404406	TraesCS1B02G390000	0.654709	0.0208678
KN9204-Specific	chr1B:623403761-623404406	TraesCS1B02G390100	0.607679	0.0360827
KN9204-Specific	chr1B:623448904-623449016	TraesCS1B02G389500	0.646885	0.0229944
KN9204-Specific	chr1B:623448904-623449016	TraesCS1B02G389600	0.658484	0.0198949
KN9204-Specific	chr1B:623448904-623449016	TraesCS1B02G390000	0.84224	0.000586799
KN9204-Specific	chr1B:623448904-623449016	TraesCS1B02G390200	0.584135	0.046111
KN9204-Specific	chr1B:623451978-623452515	TraesCS1B02G389600	0.760987	0.00404618
KN9204-Specific	chr1B:623451978-623452515	TraesCS1B02G390000	0.894453	8.61996e-05
KN9204-Specific	chr1B:623452990-623453108	TraesCS1B02G389600	0.728821	0.00716923
KN9204-Specific	chr1B:623452990-623453108	TraesCS1B02G390000	0.817214	0.00117181
KN9204-Specific	chr1B:623452990-623453108	TraesCS1B02G390100	0.599354	0.0394303
KN9204-Specific	chr1B:623454570-623454849	TraesCS1B02G389800	0.706017	0.0102882
KN9204-Specific	chr1B:623454570-623454849	TraesCS1B02G390000	0.746342	0.00530275
KN9204-Specific	chr1B:623454570-623454849	TraesCS1B02G390100	0.715867	0.0088376
KN9204-Specific	chr1B:623455850-623456273	TraesCS1B02G389800	0.777532	0.00291333
KN9204-Specific	chr1B:623455850-623456273	TraesCS1B02G390000	0.599196	0.0394957
KN9204-Specific	chr1B:623455850-623456273	TraesCS1B02G390100	0.791098	0.00217999
KN9204-Specific	chr1B:623459276-623459425	TraesCS1B02G389500	0.648428	0.0225631
KN9204-Specific	chr1B:623459276-623459425	TraesCS1B02G390000	0.654458	0.0209339
KN9204-Specific	chr1B:623459276-623459425	TraesCS1B02G390100	0.640482	0.0248486
KN9204-Specific	chr1B:623459276-623459425	TraesCS1B02G390200	0.71981	0.00830187
KN9204-Specific	chr1B:623459276-623459425	TraesCS1B02G390300	0.679668	0.0150378
KN9204-Specific	chr1B:623500137-623500848	TraesCS1B02G389500	0.583016	0.0466317
KN9204-Specific	chr1B:623500137-623500848	TraesCS1B02G389600	0.619069	0.0318385
KN9204-Specific	chr1B:623500137-623500848	TraesCS1B02G389800	0.592861	0.0421899
KN9204-Specific	chr1B:623500137-623500848	TraesCS1B02G390000	0.824749	0.000962273
KN9204-Specific	chr1B:623500137-623500848	TraesCS1B02G390100	0.641542	0.0245342
KN9204-Specific	chr1B:623539138-623539454	TraesCS1B02G389500	0.624688	0.0298825
KN9204-Specific	chr1B:623539138-623539454	TraesCS1B02G389800	0.656252	0.0204662
KN9204-Specific	chr1B:623539138-623539454	TraesCS1B02G390000	0.763386	0.00386409
KN9204-Specific	chr1B:623539138-623539454	TraesCS1B02G390100	0.721254	0.00811201
KN9204-Specific	chr1B:623539138-623539454	TraesCS1B02G390200	0.586622	0.0449682
KN9204-Specific	chr1B:623540652-623540858	TraesCS1B02G389500	0.671266	0.0168456
KN9204-Specific	chr1B:623540652-623540858	TraesCS1B02G389800	0.638402	0.0254735
KN9204-Specific	chr1B:623540652-623540858	TraesCS1B02G390000	0.781086	0.00270534
KN9204-Specific	chr1B:623540652-623540858	TraesCS1B02G390100	0.646156	0.0232004
KN9204-Specific	chr1B:623540652-623540858	TraesCS1B02G390200	0.630935	0.0278108
KN9204-Specific	chr1B:623542196-623542767	TraesCS1B02G389800	0.762485	0.00393171
KN9204-Specific	chr1B:623542196-623542767	TraesCS1B02G390000	0.630277	0.0280241
KN9204-Specific	chr1B:623542196-623542767	TraesCS1B02G390100	0.83405	0.00074487
KN9204-Specific	chr1B:623543005-623543281	TraesCS1B02G389800	0.746401	0.00529716
KN9204-Specific	chr1B:623543005-623543281	TraesCS1B02G390000	0.675659	0.0158816
KN9204-Specific	chr1B:623543005-623543281	TraesCS1B02G390100	0.834302	0.000739564
KN9204-Specific	chr1B:623544284-623544451	TraesCS1B02G389600	0.631358	0.0276746
KN9204-Specific	chr1B:623544284-623544451	TraesCS1B02G390000	0.794937	0.00200072
KN9204-Specific	chr1B:623552514-623552739	TraesCS1B02G389600	0.865278	0.000277551
KN9204-Specific	chr1B:623552514-623552739	TraesCS1B02G390000	0.799774	0.00179122
KN9204-Specific	chr1B:623553077-623553669	TraesCS1B02G389600	0.639478	0.0251489
KN9204-Specific	chr1B:623553077-623553669	TraesCS1B02G389800	0.605255	0.0370355
KN9204-Specific	chr1B:623553077-623553669	TraesCS1B02G390000	0.725498	0.00757241
KN9204-Specific	chr1B:623553077-623553669	TraesCS1B02G390100	0.695904	0.0119547
KN9204-Specific	chr1B:623628161-623629088	TraesCS1B02G389600	0.675215	0.0159771
KN9204-Specific	chr1B:623628161-623629088	TraesCS1B02G390000	0.670982	0.0169092
KN9204-Specific	chr1B:623628161-623629088	TraesCS1B02G390100	0.623529	0.0302787
KN9204-Specific	chr1B:623704690-623705015	TraesCS1B02G389500	0.677841	0.015418
KN9204-Specific	chr1B:623704690-623705015	TraesCS1B02G389800	0.725893	0.00752369
KN9204-Specific	chr1B:623704690-623705015	TraesCS1B02G390000	0.705132	0.0104266
KN9204-Specific	chr1B:623704690-623705015	TraesCS1B02G390100	0.760273	0.00410161
KN9204-Specific	chr1B:623704690-623705015	TraesCS1B02G390200	0.630307	0.0280144
KN9204-Specific	chr1B:623710818-623711182	TraesCS1B02G389500	0.829573	0.000844167
KN9204-Specific	chr1B:623710818-623711182	TraesCS1B02G389800	0.831316	0.00080436
KN9204-Specific	chr1B:623710818-623711182	TraesCS1B02G390000	0.712237	0.00935304
KN9204-Specific	chr1B:623710818-623711182	TraesCS1B02G390100	0.74814	0.0051344
KN9204-Specific	chr1B:623710818-623711182	TraesCS1B02G390200	0.739515	0.00597995
KN9204-Specific	chr1B:623710818-623711182	TraesCS1B02G390300	0.656324	0.0204475
KN9204-Specific	chr1B:623710818-623711182	TraesCS1B02G390600	0.747369	0.00520611
KN9204-Specific	chr1B:623710818-623711182	TraesCS1B02G390700	0.577869	0.0490803
KN9204-Specific	chr1B:623712206-623712449	TraesCS1B02G389500	0.724216	0.00773246
KN9204-Specific	chr1B:623712206-623712449	TraesCS1B02G390000	0.777129	0.00293763
KN9204-Specific	chr1B:623712206-623712449	TraesCS1B02G390200	0.709327	0.0097824
KN9204-Specific	chr1B:623712206-623712449	TraesCS1B02G390300	0.699242	0.011384
KN9204-Specific	chr1B:623712206-623712449	TraesCS1B02G390600	0.799253	0.00181293
KN9204-Specific	chr1B:623712206-623712449	TraesCS1B02G390700	0.824199	0.000976517
KN9204-Specific	chr1B:623712206-623712449	TraesCS1B02G390900	0.764767	0.00376209
KN9204-Specific	chr1B:623713268-623713524	TraesCS1B02G389500	0.851138	0.000445928
KN9204-Specific	chr1B:623713268-623713524	TraesCS1B02G389600	0.582188	0.0470196
KN9204-Specific	chr1B:623713268-623713524	TraesCS1B02G389800	0.610584	0.0349638
KN9204-Specific	chr1B:623713268-623713524	TraesCS1B02G390000	0.813308	0.0012934
KN9204-Specific	chr1B:623713268-623713524	TraesCS1B02G390200	0.827463	0.000894349
KN9204-Specific	chr1B:623713268-623713524	TraesCS1B02G390300	0.765691	0.00369502
KN9204-Specific	chr1B:623713268-623713524	TraesCS1B02G390600	0.766514	0.00363605
KN9204-Specific	chr1B:623713268-623713524	TraesCS1B02G390700	0.655303	0.0207127
KN9204-Specific	chr1B:623719666-623719971	TraesCS1B02G389500	0.940015	5.52754e-06
KN9204-Specific	chr1B:623719666-623719971	TraesCS1B02G389800	0.799475	0.00180365
KN9204-Specific	chr1B:623719666-623719971	TraesCS1B02G390000	0.694568	0.012189
KN9204-Specific	chr1B:623719666-623719971	TraesCS1B02G390100	0.701691	0.0109784
KN9204-Specific	chr1B:623719666-623719971	TraesCS1B02G390200	0.88566	0.000126656
KN9204-Specific	chr1B:623719666-623719971	TraesCS1B02G390300	0.816847	0.00118285
KN9204-Specific	chr1B:623719666-623719971	TraesCS1B02G390600	0.830069	0.000832672
KN9204-Specific	chr1B:623719666-623719971	TraesCS1B02G390700	0.692124	0.0126263
KN9204-Specific	chr1B:623734313-623734960	TraesCS1B02G389500	0.646965	0.0229718
KN9204-Specific	chr1B:623734313-623734960	TraesCS1B02G389800	0.861608	0.000315437
KN9204-Specific	chr1B:623734313-623734960	TraesCS1B02G390000	0.609708	0.0352986
KN9204-Specific	chr1B:623734313-623734960	TraesCS1B02G390100	0.86852	0.000247127
KN9204-Specific	chr1B:623738480-623738860	TraesCS1B02G389500	0.720202	0.00825001
KN9204-Specific	chr1B:623738480-623738860	TraesCS1B02G389800	0.874545	0.000197539
KN9204-Specific	chr1B:623738480-623738860	TraesCS1B02G390000	0.616516	0.0327568
KN9204-Specific	chr1B:623738480-623738860	TraesCS1B02G390100	0.731424	0.00686465
KN9204-Specific	chr1B:623738480-623738860	TraesCS1B02G390600	0.684969	0.0139733
KN9204-Specific	chr1B:623759778-623759987	TraesCS1B02G389800	0.775609	0.00303081
KN9204-Specific	chr1B:623759778-623759987	TraesCS1B02G390100	0.774408	0.00310596
KN9204-Specific	chr1B:623760126-623760448	TraesCS1B02G389500	0.73728	0.00621523
KN9204-Specific	chr1B:623760126-623760448	TraesCS1B02G389800	0.864461	0.000285664
KN9204-Specific	chr1B:623760126-623760448	TraesCS1B02G390000	0.599834	0.0392314
KN9204-Specific	chr1B:623760126-623760448	TraesCS1B02G390100	0.797375	0.00189291
KN9204-Specific	chr1B:623760126-623760448	TraesCS1B02G390200	0.635088	0.0264927
KN9204-Specific	chr1B:623760126-623760448	TraesCS1B02G390600	0.653297	0.0212406
KN9204-Specific	chr1B:623815961-623817044	TraesCS1B02G389500	0.640737	0.0247727
KN9204-Specific	chr1B:623815961-623817044	TraesCS1B02G389800	0.773297	0.00317683
KN9204-Specific	chr1B:623815961-623817044	TraesCS1B02G390000	0.722455	0.00795644
KN9204-Specific	chr1B:623815961-623817044	TraesCS1B02G390100	0.788294	0.00231844
KN9204-Specific	chr1B:623819667-623819854	TraesCS1B02G389500	0.772997	0.00319612
KN9204-Specific	chr1B:623819667-623819854	TraesCS1B02G390000	0.781887	0.00266006
KN9204-Specific	chr1B:623819667-623819854	TraesCS1B02G390100	0.596836	0.0404847
KN9204-Specific	chr1B:623819667-623819854	TraesCS1B02G390200	0.79099	0.0021852
KN9204-Specific	chr1B:623819667-623819854	TraesCS1B02G390300	0.744368	0.00549224
KN9204-Specific	chr1B:623822475-623822940	TraesCS1B02G389500	0.683152	0.0143317
KN9204-Specific	chr1B:623822475-623822940	TraesCS1B02G389800	0.779076	0.00282151
KN9204-Specific	chr1B:623822475-623822940	TraesCS1B02G390000	0.579598	0.048248
KN9204-Specific	chr1B:623822475-623822940	TraesCS1B02G390100	0.857512	0.000362341
KN9204-Specific	chr1B:623822475-623822940	TraesCS1B02G390200	0.659814	0.0195601
KN9204-Specific	chr1B:623822475-623822940	TraesCS1B02G390300	0.608962	0.0355856
KN9204-Specific	chr1B:623823181-623823312	TraesCS1B02G389500	0.747835	0.00516266
KN9204-Specific	chr1B:623823181-623823312	TraesCS1B02G389800	0.717365	0.00863116
KN9204-Specific	chr1B:623823181-623823312	TraesCS1B02G390000	0.716864	0.00869972
KN9204-Specific	chr1B:623823181-623823312	TraesCS1B02G390100	0.662118	0.0189899
KN9204-Specific	chr1B:623823181-623823312	TraesCS1B02G390200	0.68333	0.0142964
KN9204-Specific	chr1B:623823181-623823312	TraesCS1B02G390300	0.604425	0.037366
KN9204-Specific	chr1B:623823181-623823312	TraesCS1B02G390600	0.662352	0.0189328
KN9204-Specific	chr1B:623849009-623849196	TraesCS1B02G389500	0.598314	0.0398632
KN9204-Specific	chr1B:623849009-623849196	TraesCS1B02G389800	0.599955	0.0391816
KN9204-Specific	chr1B:623849009-623849196	TraesCS1B02G390000	0.744427	0.00548658
KN9204-Specific	chr1B:623855708-623856311	TraesCS1B02G389800	0.692601	0.01254
KN9204-Specific	chr1B:623855708-623856311	TraesCS1B02G390000	0.655473	0.0206683
KN9204-Specific	chr1B:623855708-623856311	TraesCS1B02G390100	0.818289	0.00113995
KN9204-Specific	chr1B:623870870-623871093	TraesCS1B02G389500	0.601694	0.0384678
KN9204-Specific	chr1B:623870870-623871093	TraesCS1B02G389800	0.837282	0.000678993
KN9204-Specific	chr1B:623870870-623871093	TraesCS1B02G390100	0.774893	0.00307549
KN9204-Specific	chr1B:623871119-623871643	TraesCS1B02G389600	0.587946	0.0443684
KN9204-Specific	chr1B:623871119-623871643	TraesCS1B02G390000	0.752436	0.00474855
KN9204-Specific	chr1B:623871119-623871643	TraesCS1B02G390100	0.609128	0.0355217
KN9204-Specific	chr1B:623872108-623872303	TraesCS1B02G389800	0.708838	0.00985582
KN9204-Specific	chr1B:623872108-623872303	TraesCS1B02G390100	0.746262	0.00531029
KN9204-Specific	chr1B:623873714-623873972	TraesCS1B02G389500	0.591672	0.0427099
KN9204-Specific	chr1B:623873714-623873972	TraesCS1B02G389800	0.748697	0.00508312
KN9204-Specific	chr1B:623873714-623873972	TraesCS1B02G390000	0.659433	0.0196556
KN9204-Specific	chr1B:623873714-623873972	TraesCS1B02G390100	0.817556	0.00116161
KN9204-Specific	chr1B:623879436-623879691	TraesCS1B02G389500	0.806318	0.001535
KN9204-Specific	chr1B:623879436-623879691	TraesCS1B02G389800	0.829064	0.000856064
KN9204-Specific	chr1B:623879436-623879691	TraesCS1B02G390000	0.604227	0.0374452
KN9204-Specific	chr1B:623879436-623879691	TraesCS1B02G390100	0.653573	0.0211672
KN9204-Specific	chr1B:623879436-623879691	TraesCS1B02G390200	0.683557	0.0142512
KN9204-Specific	chr1B:623879436-623879691	TraesCS1B02G390300	0.601393	0.0385906
KN9204-Specific	chr1B:623879436-623879691	TraesCS1B02G390600	0.7941	0.00203879
KN9204-Specific	chr1B:623879436-623879691	TraesCS1B02G390700	0.618034	0.0322084
KN9204-Specific	chr1B:623881257-623881544	TraesCS1B02G389800	0.742459	0.0056804
KN9204-Specific	chr1B:623881257-623881544	TraesCS1B02G390000	0.598846	0.0396413
KN9204-Specific	chr1B:623881257-623881544	TraesCS1B02G390100	0.791067	0.00218147
KN9204-Specific	chr1B:623884054-623884700	TraesCS1B02G389500	0.814316	0.00126116
KN9204-Specific	chr1B:623884054-623884700	TraesCS1B02G389800	0.80832	0.00146253
KN9204-Specific	chr1B:623884054-623884700	TraesCS1B02G390000	0.701568	0.0109985
KN9204-Specific	chr1B:623884054-623884700	TraesCS1B02G390100	0.740575	0.00587075
KN9204-Specific	chr1B:623884054-623884700	TraesCS1B02G390200	0.73118	0.00689283
KN9204-Specific	chr1B:623884054-623884700	TraesCS1B02G390300	0.651643	0.0216835
KN9204-Specific	chr1B:623884054-623884700	TraesCS1B02G390600	0.708653	0.00988381
KN9204-Specific	chr1B:623885492-623885640	TraesCS1B02G389500	0.770372	0.00336907
KN9204-Specific	chr1B:623885492-623885640	TraesCS1B02G389800	0.694903	0.01213
KN9204-Specific	chr1B:623885492-623885640	TraesCS1B02G390000	0.691899	0.0126671
KN9204-Specific	chr1B:623885492-623885640	TraesCS1B02G390100	0.699423	0.0113537
KN9204-Specific	chr1B:623885492-623885640	TraesCS1B02G390200	0.757673	0.00430835
KN9204-Specific	chr1B:623885492-623885640	TraesCS1B02G390300	0.742251	0.0057012
KN9204-Specific	chr1B:623885492-623885640	TraesCS1B02G390600	0.657872	0.0200503
KN9204-Specific	chr1B:623885492-623885640	TraesCS1B02G390700	0.596606	0.0405822
KN9204-Specific	chr1B:623896467-623896881	TraesCS1B02G389500	0.750006	0.00496406
KN9204-Specific	chr1B:623896467-623896881	TraesCS1B02G389800	0.640352	0.0248872
KN9204-Specific	chr1B:623896467-623896881	TraesCS1B02G390000	0.795746	0.00196442
KN9204-Specific	chr1B:623896467-623896881	TraesCS1B02G390100	0.700715	0.0111388
KN9204-Specific	chr1B:623896467-623896881	TraesCS1B02G390200	0.747335	0.00520925
KN9204-Specific	chr1B:623896467-623896881	TraesCS1B02G390300	0.680457	0.0148757
KN9204-Specific	chr1B:623896467-623896881	TraesCS1B02G390600	0.586188	0.0451662
KN9204-Specific	chr1B:623897240-623897430	TraesCS1B02G389500	0.656964	0.0202825
KN9204-Specific	chr1B:623897240-623897430	TraesCS1B02G389800	0.610886	0.034849
KN9204-Specific	chr1B:623897240-623897430	TraesCS1B02G390000	0.713407	0.0091846
KN9204-Specific	chr1B:623897240-623897430	TraesCS1B02G390600	0.655141	0.0207549
KN9204-Specific	chr1B:623897623-623897833	TraesCS1B02G389500	0.724513	0.00769521
KN9204-Specific	chr1B:623897623-623897833	TraesCS1B02G389800	0.732156	0.00678082
KN9204-Specific	chr1B:623897623-623897833	TraesCS1B02G390000	0.702758	0.0108051
KN9204-Specific	chr1B:623897623-623897833	TraesCS1B02G390100	0.786952	0.00238708
KN9204-Specific	chr1B:623897623-623897833	TraesCS1B02G390200	0.702449	0.0108551
KN9204-Specific	chr1B:623897623-623897833	TraesCS1B02G390300	0.636824	0.0259552
KN9204-Specific	chr1B:623898720-623899034	TraesCS1B02G389500	0.805758	0.00155575
KN9204-Specific	chr1B:623898720-623899034	TraesCS1B02G389800	0.637108	0.025868
KN9204-Specific	chr1B:623898720-623899034	TraesCS1B02G390000	0.735128	0.00644835
KN9204-Specific	chr1B:623898720-623899034	TraesCS1B02G390100	0.64213	0.0243613
KN9204-Specific	chr1B:623898720-623899034	TraesCS1B02G390200	0.799882	0.00178674
KN9204-Specific	chr1B:623898720-623899034	TraesCS1B02G390300	0.728007	0.00726642
KN9204-Specific	chr1B:623898720-623899034	TraesCS1B02G390600	0.674437	0.0161455
KN9204-Specific	chr1B:623947939-623948255	TraesCS1B02G389500	0.592811	0.0422118
KN9204-Specific	chr1B:623947939-623948255	TraesCS1B02G389800	0.789827	0.00224194
KN9204-Specific	chr1B:623947939-623948255	TraesCS1B02G390100	0.758902	0.00420967
KN9204-Specific	chr1B:623965225-623965370	TraesCS1B02G389500	0.756242	0.00442542
KN9204-Specific	chr1B:623965225-623965370	TraesCS1B02G389800	0.877357	0.000177238
KN9204-Specific	chr1B:623965225-623965370	TraesCS1B02G390000	0.648111	0.0226513
KN9204-Specific	chr1B:623965225-623965370	TraesCS1B02G390100	0.89727	7.56647e-05
KN9204-Specific	chr1B:623965225-623965370	TraesCS1B02G390200	0.695356	0.0120504
KN9204-Specific	chr1B:623965225-623965370	TraesCS1B02G390300	0.62641	0.0293006
KN9204-Specific	chr1B:623965225-623965370	TraesCS1B02G390600	0.612418	0.0342706
KN9204-Specific	chr1B:623965709-623966246	TraesCS1B02G389800	0.738306	0.00610641
KN9204-Specific	chr1B:623965709-623966246	TraesCS1B02G390000	0.629738	0.0281996
KN9204-Specific	chr1B:623965709-623966246	TraesCS1B02G390100	0.787	0.00238461
KN9204-Specific	chr1B:623968093-623968511	TraesCS1B02G389500	0.726221	0.00748332
KN9204-Specific	chr1B:623968093-623968511	TraesCS1B02G389800	0.659132	0.0197314
KN9204-Specific	chr1B:623968093-623968511	TraesCS1B02G390000	0.754899	0.00453747
KN9204-Specific	chr1B:623968093-623968511	TraesCS1B02G390100	0.706362	0.0102346
KN9204-Specific	chr1B:623968093-623968511	TraesCS1B02G390200	0.717184	0.00865584
KN9204-Specific	chr1B:623968093-623968511	TraesCS1B02G390300	0.654095	0.0210293
KN9204-Specific	chr1B:623972409-623972740	TraesCS1B02G389500	0.605833	0.0368067
KN9204-Specific	chr1B:623972409-623972740	TraesCS1B02G389800	0.74162	0.00576465
KN9204-Specific	chr1B:623972409-623972740	TraesCS1B02G390000	0.731843	0.00681663
KN9204-Specific	chr1B:623972409-623972740	TraesCS1B02G390100	0.831866	0.000792106
KN9204-Specific	chr1B:623973275-623973436	TraesCS1B02G390000	0.700621	0.0111543
KN9204-Specific	chr1B:623973275-623973436	TraesCS1B02G390100	0.663099	0.0187509
KN9204-Specific	chr1B:624012503-624014069	TraesCS1B02G389600	0.595125	0.0412128
KN9204-Specific	chr1B:624012503-624014069	TraesCS1B02G389800	0.746289	0.00530775
KN9204-Specific	chr1B:624012503-624014069	TraesCS1B02G390000	0.734852	0.0064787
KN9204-Specific	chr1B:624012503-624014069	TraesCS1B02G390100	0.755696	0.00447073
KN9204-Specific	chr1B:624027832-624028352	TraesCS1B02G389600	0.712391	0.00933074
KN9204-Specific	chr1B:624027832-624028352	TraesCS1B02G390000	0.692033	0.0126429
KN9204-Specific	chr1B:627683188-627683340	TraesCS1B02G396300	0.5779	0.0490655
KN9204-Specific	chr1B:627785693-627786606	TraesCS1B02G396300	0.619577	0.0316579
KN9204-Specific	chr1B:627989199-627990106	TraesCS1B02G396300	0.652379	0.0214855
KN9204-Specific	chr1B:628213399-628213685	TraesCS1B02G396300	0.689709	0.0130697
KN9204-Specific	chr1B:628951068-628951314	TraesCS1B02G397400	0.688242	0.0133447
KN9204-Specific	chr1B:629035343-629036083	TraesCS1B02G398400	0.603631	0.0376839
KN9204-Specific	chr1B:629152715-629153114	TraesCS1B02G397800	0.746143	0.00532165
KN9204-Specific	chr1B:629152715-629153114	TraesCS1B02G398400	0.715008	0.00895755
KN9204-Specific	chr1B:629669448-629669672	TraesCS1B02G398400	0.615621	0.0330835
KN9204-Specific	chr1B:629854385-629854635	TraesCS1B02G398600	0.757856	0.00429351
KN9204-Specific	chr1B:632881214-632881798	TraesCS1B02G403300	0.77771	0.00290263
KN9204-Specific	chr1B:632881214-632881798	TraesCS1B02G403400	0.688607	0.0132758
KN9204-Specific	chr1B:632881214-632881798	TraesCS1B02G403600	0.88833	0.000113066
KN9204-Specific	chr1B:632881214-632881798	TraesCS1B02G403700	0.882241	0.000145887
KN9204-Specific	chr1B:632882081-632882472	TraesCS1B02G403300	0.870319	0.000231408
KN9204-Specific	chr1B:632882081-632882472	TraesCS1B02G403400	0.784564	0.00251298
KN9204-Specific	chr1B:632882081-632882472	TraesCS1B02G403600	0.954976	1.35078e-06
KN9204-Specific	chr1B:632882081-632882472	TraesCS1B02G403700	0.950139	2.23171e-06
KN9204-Specific	chr1B:632882081-632882472	TraesCS1B02G403900	0.623188	0.030396
KN9204-Specific	chr1B:632882992-632883490	TraesCS1B02G403300	0.866323	0.00026745
KN9204-Specific	chr1B:632882992-632883490	TraesCS1B02G403400	0.797719	0.00187807
KN9204-Specific	chr1B:632882992-632883490	TraesCS1B02G403600	0.946344	3.1996e-06
KN9204-Specific	chr1B:632882992-632883490	TraesCS1B02G403700	0.913924	3.21601e-05
KN9204-Specific	chr1B:632889041-632889241	TraesCS1B02G403600	0.717582	0.0086015
KN9204-Specific	chr1B:632889041-632889241	TraesCS1B02G403700	0.730757	0.00694176
KN9204-Specific	chr1B:632890234-632890705	TraesCS1B02G403300	0.760618	0.00407479
KN9204-Specific	chr1B:632890234-632890705	TraesCS1B02G403400	0.669448	0.0172568
KN9204-Specific	chr1B:632890234-632890705	TraesCS1B02G403600	0.959623	7.89708e-07
KN9204-Specific	chr1B:632890234-632890705	TraesCS1B02G403700	0.972137	1.26208e-07
KN9204-Specific	chr1B:632891164-632891477	TraesCS1B02G403300	0.805031	0.00158299
KN9204-Specific	chr1B:632891164-632891477	TraesCS1B02G403400	0.739921	0.00593794
KN9204-Specific	chr1B:632891164-632891477	TraesCS1B02G403600	0.962428	5.53568e-07
KN9204-Specific	chr1B:632891164-632891477	TraesCS1B02G403700	0.949592	2.3545e-06
KN9204-Specific	chr1B:633184428-633184648	TraesCS1B02G403300	0.760165	0.00411004
KN9204-Specific	chr1B:633184428-633184648	TraesCS1B02G403400	0.651215	0.0217991
KN9204-Specific	chr1B:633184428-633184648	TraesCS1B02G403600	0.878874	0.000166991
KN9204-Specific	chr1B:633184428-633184648	TraesCS1B02G403700	0.90646	4.81177e-05
KN9204-Specific	chr1B:633184428-633184648	TraesCS1B02G403900	0.619945	0.0315277
KN9204-Specific	chr1B:633184940-633185159	TraesCS1B02G403300	0.726203	0.00748549
KN9204-Specific	chr1B:633184940-633185159	TraesCS1B02G403400	0.641461	0.0245582
KN9204-Specific	chr1B:633184940-633185159	TraesCS1B02G403600	0.876467	0.000183482
KN9204-Specific	chr1B:633184940-633185159	TraesCS1B02G403700	0.860037	0.00033283
KN9204-Specific	chr1B:633186090-633186429	TraesCS1B02G403300	0.618467	0.0320532
KN9204-Specific	chr1B:633186090-633186429	TraesCS1B02G403600	0.632302	0.0273718
KN9204-Specific	chr1B:633186090-633186429	TraesCS1B02G403700	0.59095	0.0430278
KN9204-Specific	chr1B:633189129-633189260	TraesCS1B02G403300	0.908498	4.32509e-05
KN9204-Specific	chr1B:633189129-633189260	TraesCS1B02G403400	0.82851	0.000869165
KN9204-Specific	chr1B:633189129-633189260	TraesCS1B02G403600	0.91667	2.74767e-05
KN9204-Specific	chr1B:633189129-633189260	TraesCS1B02G403700	0.887446	0.000117435
KN9204-Specific	chr1B:633194139-633194318	TraesCS1B02G403300	0.639518	0.0251368
KN9204-Specific	chr1B:633194139-633194318	TraesCS1B02G403600	0.732824	0.00670499
KN9204-Specific	chr1B:633194139-633194318	TraesCS1B02G403700	0.755621	0.00447699
KN9204-Specific	chr1B:633195961-633196427	TraesCS1B02G403300	0.750181	0.00494827
KN9204-Specific	chr1B:633195961-633196427	TraesCS1B02G403400	0.648716	0.0224833
KN9204-Specific	chr1B:633195961-633196427	TraesCS1B02G403600	0.913607	3.27393e-05
KN9204-Specific	chr1B:633195961-633196427	TraesCS1B02G403700	0.927566	1.38928e-05
KN9204-Specific	chr1B:633242014-633242221	TraesCS1B02G403300	0.602164	0.0382765
KN9204-Specific	chr1B:633242014-633242221	TraesCS1B02G403600	0.751108	0.00486539
KN9204-Specific	chr1B:633242014-633242221	TraesCS1B02G403700	0.740484	0.00588007
KN9204-Specific	chr1B:633242014-633242221	TraesCS1B02G405800	0.580121	0.0479981
KN9204-Specific	chr1B:633341422-633341786	TraesCS1B02G403600	0.631534	0.0276181
KN9204-Specific	chr1B:633341422-633341786	TraesCS1B02G403700	0.725873	0.00752612
KN9204-Specific	chr1B:633341422-633341786	TraesCS1B02G403900	0.665621	0.0181466
KN9204-Specific	chr1B:634252193-634252504	TraesCS1B02G407500	0.811195	0.0013631
KN9204-Specific	chr1B:634277627-634277938	TraesCS1B02G407500	0.624376	0.0299887
KN9204-Specific	chr1B:634411503-634411807	TraesCS1B02G407500	0.580661	0.0477413
KN9204-Specific	chr1B:634921728-634922212	TraesCS1B02G407500	0.590274	0.0433269
KN9204-Specific	chr1B:635938865-635939013	TraesCS1B02G408200	0.579022	0.0485243
KN9204-Specific	chr1B:635938865-635939013	TraesCS1B02G408300	0.766538	0.00363433
KN9204-Specific	chr1B:639483939-639484117	TraesCS1B02G414600	0.622585	0.0306042
KN9204-Specific	chr1B:639483939-639484117	TraesCS1B02G414700	0.844049	0.000555698
KN9204-Specific	chr1B:639520083-639520490	TraesCS1B02G414600	0.721458	0.00808546
KN9204-Specific	chr1B:639520083-639520490	TraesCS1B02G414700	0.898224	7.23347e-05
KN9204-Specific	chr1B:639899821-639900023	TraesCS1B02G414600	0.701847	0.0109529
KN9204-Specific	chr1B:639899821-639900023	TraesCS1B02G414700	0.885508	0.000127466
KN9204-Specific	chr1B:639899821-639900023	TraesCS1B02G415200	0.684739	0.0140184
KN9204-Specific	chr1B:639901799-639902099	TraesCS1B02G414700	0.609882	0.035232
KN9204-Specific	chr1B:639901799-639902099	TraesCS1B02G415200	0.648932	0.0224234
KN9204-Specific	chr1B:640189201-640189775	TraesCS1B02G415200	0.799854	0.00178788
KN9204-Specific	chr1B:640189201-640189775	TraesCS1B02G415500	0.611962	0.0344422
KN9204-Specific	chr1B:640222888-640223143	TraesCS1B02G415200	0.729954	0.0070354
KN9204-Specific	chr1B:640222888-640223143	TraesCS1B02G415500	0.599173	0.0395053
KN9204-Specific	chr1B:640224020-640224393	TraesCS1B02G415200	0.848927	0.00047817
KN9204-Specific	chr1B:640224020-640224393	TraesCS1B02G415500	0.752446	0.00474772
KN9204-Specific	chr1B:640419968-640420721	TraesCS1B02G415200	0.789859	0.00224038
KN9204-Specific	chr1B:640419968-640420721	TraesCS1B02G415500	0.583673	0.0463256
KN9204-Specific	chr1B:640419968-640420721	TraesCS1B02G415700	0.925282	1.61629e-05
KN9204-Specific	chr1B:640421879-640422270	TraesCS1B02G415200	0.91082	3.81882e-05
KN9204-Specific	chr1B:640421879-640422270	TraesCS1B02G415500	0.869228	0.000240846
KN9204-Specific	chr1B:640421879-640422270	TraesCS1B02G415700	0.805599	0.00156166
KN9204-Specific	chr1B:640436746-640437288	TraesCS1B02G415200	0.821001	0.00106252
KN9204-Specific	chr1B:640436746-640437288	TraesCS1B02G415500	0.650287	0.0220512
KN9204-Specific	chr1B:640436746-640437288	TraesCS1B02G415700	0.927879	1.36026e-05
KN9204-Specific	chr1B:640440925-640441111	TraesCS1B02G415200	0.8079	0.00147752
KN9204-Specific	chr1B:640440925-640441111	TraesCS1B02G415500	0.697609	0.0116607
KN9204-Specific	chr1B:640443308-640443746	TraesCS1B02G415200	0.712455	0.0093215
KN9204-Specific	chr1B:640443308-640443746	TraesCS1B02G415700	0.814665	0.00125012
KN9204-Specific	chr1B:640455847-640456278	TraesCS1B02G415200	0.737877	0.0061517
KN9204-Specific	chr1B:640455847-640456278	TraesCS1B02G415700	0.864638	0.000283894
KN9204-Specific	chr1B:640458103-640458337	TraesCS1B02G415200	0.764594	0.00377478
KN9204-Specific	chr1B:640458103-640458337	TraesCS1B02G415500	0.670972	0.0169114
KN9204-Specific	chr1B:640458103-640458337	TraesCS1B02G415700	0.78222	0.00264146
KN9204-Specific	chr1B:640482372-640482524	TraesCS1B02G415200	0.706248	0.0102523
KN9204-Specific	chr1B:640482372-640482524	TraesCS1B02G415400	0.69578	0.0119763
KN9204-Specific	chr1B:640482372-640482524	TraesCS1B02G415700	0.687649	0.0134569
KN9204-Specific	chr1B:640482372-640482524	TraesCS1B02G415800	0.667873	0.0176191
KN9204-Specific	chr1B:640783386-640783633	TraesCS1B02G415500	0.80912	0.00143431
KN9204-Specific	chr1B:640783386-640783633	TraesCS1B02G415700	0.740823	0.00584543
KN9204-Specific	chr1B:640786028-640787023	TraesCS1B02G415500	0.746156	0.00532036
KN9204-Specific	chr1B:640786028-640787023	TraesCS1B02G415700	0.850485	0.000455273
KN9204-Specific	chr1B:641536258-641536389	TraesCS1B02G416700	0.691838	0.0126782
KN9204-Specific	chr1B:641605367-641605559	TraesCS1B02G416700	0.802986	0.00166165
KN9204-Specific	chr1B:641894733-641895416	TraesCS1B02G416700	0.64791	0.0227073
KN9204-Specific	chr1B:645672427-645672640	TraesCS1B02G421300	0.717097	0.00866776
KN9204-Specific	chr1B:645672427-645672640	TraesCS1B02G421800	0.796825	0.00191683
KN9204-Specific	chr1B:649635510-649636334	TraesCS1B02G425200	0.921718	2.02785e-05
KN9204-Specific	chr1B:649672869-649673161	TraesCS1B02G425200	0.862985	0.000300775
KN9204-Specific	chr1B:649675856-649676204	TraesCS1B02G425200	0.792774	0.00210028
KN9204-Specific	chr1B:649677130-649678051	TraesCS1B02G425200	0.941902	4.72631e-06
KN9204-Specific	chr1B:649974228-649974770	TraesCS1B02G425200	0.96686	2.97748e-07
KN9204-Specific	chr1B:649980909-649981346	TraesCS1B02G425200	0.90416	5.41146e-05
KN9204-Specific	chr1B:649983036-649983157	TraesCS1B02G425200	0.714114	0.00908383
KN9204-Specific	chr1B:650049203-650049511	TraesCS1B02G425200	0.847422	0.000501131
KN9204-Specific	chr1B:650050104-650051524	TraesCS1B02G425200	0.894475	8.61144e-05
KN9204-Specific	chr1B:651273542-651273790	TraesCS1B02G425300	0.876162	0.000185657
KN9204-Specific	chr1B:651290638-651290865	TraesCS1B02G425300	0.857649	0.000360691
KN9204-Specific	chr1B:651290638-651290865	TraesCS1B02G425500	0.658343	0.0199305
KN9204-Specific	chr1B:651302615-651302823	TraesCS1B02G425300	0.901939	6.04488e-05
KN9204-Specific	chr1B:651302615-651302823	TraesCS1B02G425500	0.758784	0.00421909
KN9204-Specific	chr1B:651304025-651304717	TraesCS1B02G425300	0.772976	0.00319751
KN9204-Specific	chr1B:651304025-651304717	TraesCS1B02G425500	0.88561	0.000126925
KN9204-Specific	chr1B:651452811-651453686	TraesCS1B02G425300	0.684725	0.0140211
KN9204-Specific	chr1B:651452811-651453686	TraesCS1B02G425500	0.752798	0.00471707
KN9204-Specific	chr1B:651476511-651476789	TraesCS1B02G425500	0.757271	0.00434097
KN9204-Specific	chr1B:651477561-651478026	TraesCS1B02G425300	0.874063	0.000201196
KN9204-Specific	chr1B:651477561-651478026	TraesCS1B02G425500	0.873657	0.000204311
KN9204-Specific	chr1B:651481395-651482088	TraesCS1B02G425500	0.870443	0.000230353
KN9204-Specific	chr1B:651534755-651535478	TraesCS1B02G425500	0.698341	0.0115361
KN9204-Specific	chr1B:652093837-652094250	TraesCS1B02G426400	0.688809	0.0132378
KN9204-Specific	chr1B:652093837-652094250	TraesCS1B02G427100	0.732361	0.00675747
KN9204-Specific	chr1B:652094774-652094985	TraesCS1B02G426400	0.579539	0.0482762
KN9204-Specific	chr1B:652094774-652094985	TraesCS1B02G426600	0.63811	0.0255621
KN9204-Specific	chr1B:652094774-652094985	TraesCS1B02G427100	0.606463	0.0365587
KN9204-Specific	chr1B:652096242-652096425	TraesCS1B02G426400	0.674562	0.0161184
KN9204-Specific	chr1B:652096242-652096425	TraesCS1B02G427100	0.73413	0.00655852
KN9204-Specific	chr1B:652098233-652098471	TraesCS1B02G426400	0.713145	0.00922213
KN9204-Specific	chr1B:652098233-652098471	TraesCS1B02G427100	0.789091	0.00227843
KN9204-Specific	chr1B:652242915-652243521	TraesCS1B02G426400	0.668744	0.0174179
KN9204-Specific	chr1B:652242915-652243521	TraesCS1B02G427100	0.764447	0.00378559
KN9204-Specific	chr1B:652246334-652246537	TraesCS1B02G426400	0.632944	0.0271674
KN9204-Specific	chr1B:652246334-652246537	TraesCS1B02G426600	0.581132	0.0475178
KN9204-Specific	chr1B:652246334-652246537	TraesCS1B02G427100	0.700914	0.011106
KN9204-Specific	chr1B:652255423-652255593	TraesCS1B02G426600	0.594956	0.0412849
KN9204-Specific	chr1B:652255423-652255593	TraesCS1B02G427100	0.623248	0.0303753
KN9204-Specific	chr1B:652266722-652267298	TraesCS1B02G427100	0.622134	0.0307603
KN9204-Specific	chr1B:652268625-652269287	TraesCS1B02G426400	0.695489	0.0120271
KN9204-Specific	chr1B:652268625-652269287	TraesCS1B02G427100	0.778343	0.00286484
KN9204-Specific	chr1B:652275626-652275886	TraesCS1B02G427100	0.634271	0.0267484
KN9204-Specific	chr1B:652276780-652276933	TraesCS1B02G426400	0.604496	0.0373376
KN9204-Specific	chr1B:652276780-652276933	TraesCS1B02G427100	0.707056	0.0101274
KN9204-Specific	chr1B:652285190-652285879	TraesCS1B02G426400	0.695519	0.0120219
KN9204-Specific	chr1B:652285190-652285879	TraesCS1B02G427100	0.787462	0.00236084
KN9204-Specific	chr1B:653272522-653272954	TraesCS1B02G428200	0.804618	0.00159866
KN9204-Specific	chr1B:653275674-653275786	TraesCS1B02G428200	0.795248	0.0019867
KN9204-Specific	chr1B:653315276-653315556	TraesCS1B02G427700	0.654256	0.020987
KN9204-Specific	chr1B:653322214-653322405	TraesCS1B02G428200	0.762078	0.0039626
KN9204-Specific	chr1B:653478587-653478785	TraesCS1B02G428200	0.849516	0.000469414
KN9204-Specific	chr1B:653483040-653483330	TraesCS1B02G428200	0.635019	0.0265142
KN9204-Specific	chr1B:653483040-653483330	TraesCS1B02G428700	0.640211	0.0249293
KN9204-Specific	chr1B:653522556-653522680	TraesCS1B02G428800	0.773317	0.00317553
KN9204-Specific	chr1B:653674608-653675322	TraesCS1B02G428200	0.614567	0.0334707
KN9204-Specific	chr1B:653674608-653675322	TraesCS1B02G428800	0.718423	0.00848749
KN9204-Specific	chr1B:653699576-653699858	TraesCS1B02G428800	0.641998	0.0244001
KN9204-Specific	chr1B:653702572-653702892	TraesCS1B02G428000	0.612187	0.0343574
KN9204-Specific	chr1B:653702572-653702892	TraesCS1B02G428800	0.80558	0.00156238
KN9204-Specific	chr1B:653725621-653725774	TraesCS1B02G428000	0.629901	0.0281464
KN9204-Specific	chr1B:653725621-653725774	TraesCS1B02G428800	0.776847	0.00295479
KN9204-Specific	chr1B:653726160-653726775	TraesCS1B02G428800	0.862705	0.000303721
KN9204-Specific	chr1B:653796141-653796277	TraesCS1B02G428700	0.578142	0.0489482
KN9204-Specific	chr1B:653796141-653796277	TraesCS1B02G428800	0.752491	0.00474374
KN9204-Specific	chr1B:653817764-653817876	TraesCS1B02G428200	0.602781	0.0380265
KN9204-Specific	chr1B:653817764-653817876	TraesCS1B02G428700	0.648352	0.0225841
KN9204-Specific	chr1B:653817764-653817876	TraesCS1B02G428800	0.706176	0.0102635
KN9204-Specific	chr1B:653823434-653823934	TraesCS1B02G428800	0.774648	0.00309085
KN9204-Specific	chr1B:653824561-653825066	TraesCS1B02G428800	0.691777	0.0126893
KN9204-Specific	chr1B:653826296-653826634	TraesCS1B02G428800	0.736343	0.00631589
KN9204-Specific	chr1B:653853153-653853517	TraesCS1B02G428800	0.6143	0.0335692
KN9204-Specific	chr1B:653978992-653979341	TraesCS1B02G428800	0.617283	0.032479
KN9204-Specific	chr1B:653981981-653982192	TraesCS1B02G428800	0.846156	0.000521107
KN9204-Specific	chr1B:655600581-655600772	TraesCS1B02G431300	0.641469	0.0245559
KN9204-Specific	chr1B:655621898-655622096	TraesCS1B02G431300	0.700215	0.0112216
KN9204-Specific	chr1B:655780168-655780402	TraesCS1B02G431300	0.789405	0.00226279
KN9204-Specific	chr1B:655851129-655851468	TraesCS1B02G431300	0.720025	0.00827344
KN9204-Specific	chr1B:655855715-655855858	TraesCS1B02G431300	0.758975	0.00420382
KN9204-Specific	chr1B:656007912-656008186	TraesCS1B02G431300	0.595707	0.040964
KN9204-Specific	chr1B:656162345-656162523	TraesCS1B02G431300	0.746613	0.00527712
KN9204-Specific	chr1B:658405297-658405437	TraesCS1B02G434000	0.660887	0.0192931
KN9204-Specific	chr1B:658405297-658405437	TraesCS1B02G434200	0.584273	0.0460471
KN9204-Specific	chr1B:658405828-658406306	TraesCS1B02G434000	0.632683	0.0272504
KN9204-Specific	chr1B:658418735-658419423	TraesCS1B02G434000	0.770328	0.00337201
KN9204-Specific	chr1B:658418735-658419423	TraesCS1B02G434200	0.611744	0.0345243
KN9204-Specific	chr1B:658419862-658420340	TraesCS1B02G434000	0.77186	0.0032702
KN9204-Specific	chr1B:658419862-658420340	TraesCS1B02G434200	0.603686	0.0376619
KN9204-Specific	chr1B:658427220-658427441	TraesCS1B02G434000	0.626876	0.0291446
KN9204-Specific	chr1B:658427220-658427441	TraesCS1B02G434200	0.851544	0.000440189
KN9204-Specific	chr1B:658470959-658471396	TraesCS1B02G434000	0.760739	0.00406535
KN9204-Specific	chr1B:658470959-658471396	TraesCS1B02G434200	0.605592	0.036902
KN9204-Specific	chr1B:658471595-658471719	TraesCS1B02G434000	0.75575	0.00446625
KN9204-Specific	chr1B:658471595-658471719	TraesCS1B02G434200	0.687504	0.0134846
KN9204-Specific	chr1B:658510302-658510680	TraesCS1B02G434000	0.814753	0.00124736
KN9204-Specific	chr1B:658511582-658511952	TraesCS1B02G434000	0.687371	0.0135099
KN9204-Specific	chr1B:658518808-658518982	TraesCS1B02G434000	0.692364	0.0125828
KN9204-Specific	chr1B:658518808-658518982	TraesCS1B02G434200	0.658492	0.019893
KN9204-Specific	chr1B:658519010-658519310	TraesCS1B02G434000	0.734685	0.00649703
KN9204-Specific	chr1B:658519010-658519310	TraesCS1B02G434200	0.802927	0.00166397
KN9204-Specific	chr1B:658522553-658522824	TraesCS1B02G434000	0.592664	0.0422758
KN9204-Specific	chr1B:658522553-658522824	TraesCS1B02G434700	0.690383	0.0129448
KN9204-Specific	chr1B:658532424-658532748	TraesCS1B02G434000	0.647145	0.0229214
KN9204-Specific	chr1B:658583379-658584223	TraesCS1B02G434000	0.77596	0.00300909
KN9204-Specific	chr1B:658583379-658584223	TraesCS1B02G434200	0.691655	0.0127116
KN9204-Specific	chr1B:658601717-658602347	TraesCS1B02G434000	0.785462	0.00246506
KN9204-Specific	chr1B:658601717-658602347	TraesCS1B02G434200	0.653807	0.0211055
KN9204-Specific	chr1B:658621841-658623118	TraesCS1B02G434000	0.751265	0.00485148
KN9204-Specific	chr1B:658621841-658623118	TraesCS1B02G434200	0.723705	0.00779706
KN9204-Specific	chr1B:658623162-658623336	TraesCS1B02G434000	0.585238	0.0456015
KN9204-Specific	chr1B:658623162-658623336	TraesCS1B02G434200	0.908927	4.22782e-05
KN9204-Specific	chr1B:658624470-658624880	TraesCS1B02G434000	0.702985	0.0107685
KN9204-Specific	chr1B:658624470-658624880	TraesCS1B02G434200	0.608499	0.0357643
KN9204-Specific	chr1B:658691818-658692163	TraesCS1B02G434000	0.731238	0.00688608
KN9204-Specific	chr1B:658692474-658692935	TraesCS1B02G434000	0.779951	0.00277051
KN9204-Specific	chr1B:658692474-658692935	TraesCS1B02G434200	0.604442	0.0373593
KN9204-Specific	chr1B:658693182-658693384	TraesCS1B02G434000	0.637087	0.0258744
KN9204-Specific	chr1B:658693182-658693384	TraesCS1B02G434200	0.637489	0.0257513
KN9204-Specific	chr1B:658693713-658693941	TraesCS1B02G434000	0.720877	0.00816127
KN9204-Specific	chr1B:658699244-658700343	TraesCS1B02G434000	0.782913	0.00260298
KN9204-Specific	chr1B:658699244-658700343	TraesCS1B02G434200	0.659139	0.0197296
KN9204-Specific	chr1B:658701014-658701294	TraesCS1B02G434000	0.765313	0.00372236
KN9204-Specific	chr1B:658701014-658701294	TraesCS1B02G434200	0.721703	0.00805361
KN9204-Specific	chr1B:658706264-658706509	TraesCS1B02G434000	0.752094	0.00477844
KN9204-Specific	chr1B:658706264-658706509	TraesCS1B02G434200	0.617495	0.0324024
KN9204-Specific	chr1B:658720504-658720975	TraesCS1B02G434000	0.593839	0.0417659
KN9204-Specific	chr1B:658776689-658776825	TraesCS1B02G434200	0.71136	0.00948098
KN9204-Specific	chr1B:658777263-658777424	TraesCS1B02G434200	0.751011	0.00487408
KN9204-Specific	chr1B:658777508-658777731	TraesCS1B02G434000	0.694548	0.0121926
KN9204-Specific	chr1B:658787069-658787997	TraesCS1B02G434000	0.762707	0.00391499
KN9204-Specific	chr1B:658787069-658787997	TraesCS1B02G434200	0.663892	0.0185592
KN9204-Specific	chr1B:658825170-658825502	TraesCS1B02G434000	0.758083	0.00427526
KN9204-Specific	chr1B:658826611-658826862	TraesCS1B02G434000	0.829291	0.000850745
KN9204-Specific	chr1B:658826611-658826862	TraesCS1B02G434200	0.70461	0.0105091
KN9204-Specific	chr1B:659084149-659084398	TraesCS1B02G434200	0.602756	0.0380367
KN9204-Specific	chr1B:659392391-659393244	TraesCS1B02G436500	0.821725	0.00104258
KN9204-Specific	chr1B:659652396-659652883	TraesCS1B02G436300	0.697669	0.0116504
KN9204-Specific	chr1B:659652396-659652883	TraesCS1B02G437200	0.825063	0.000954208
KN9204-Specific	chr1B:659652396-659652883	TraesCS1B02G437400	0.576978	0.0495134
KN9204-Specific	chr1B:659655434-659655682	TraesCS1B02G436300	0.631965	0.0274797
KN9204-Specific	chr1B:659655434-659655682	TraesCS1B02G437200	0.773981	0.00313304
KN9204-Specific	chr1B:659655434-659655682	TraesCS1B02G437400	0.677038	0.0155875
KN9204-Specific	chr1B:659677066-659677219	TraesCS1B02G436500	0.747	0.00524064
KN9204-Specific	chr1B:659677066-659677219	TraesCS1B02G437200	0.731739	0.00682853
KN9204-Specific	chr1B:659677066-659677219	TraesCS1B02G437300	0.70453	0.0105216
KN9204-Specific	chr1B:659677066-659677219	TraesCS1B02G437400	0.860141	0.000331658
KN9204-Specific	chr1B:659687055-659687411	TraesCS1B02G436500	0.775012	0.00306801
KN9204-Specific	chr1B:659687055-659687411	TraesCS1B02G437200	0.637481	0.0257537
KN9204-Specific	chr1B:659687055-659687411	TraesCS1B02G437300	0.752327	0.0047581
KN9204-Specific	chr1B:659687055-659687411	TraesCS1B02G437400	0.875541	0.000190151
KN9204-Specific	chr1B:659698795-659699388	TraesCS1B02G437200	0.658641	0.0198551
KN9204-Specific	chr1B:659698795-659699388	TraesCS1B02G437300	0.627535	0.0289251
KN9204-Specific	chr1B:659698795-659699388	TraesCS1B02G437400	0.63968	0.025088
KN9204-Specific	chr1B:659704880-659705284	TraesCS1B02G437200	0.726475	0.00745223
KN9204-Specific	chr1B:659714615-659714821	TraesCS1B02G436500	0.631344	0.0276789
KN9204-Specific	chr1B:659714615-659714821	TraesCS1B02G437200	0.59606	0.0408136
KN9204-Specific	chr1B:659714615-659714821	TraesCS1B02G437300	0.769278	0.00344323
KN9204-Specific	chr1B:659714615-659714821	TraesCS1B02G437400	0.759234	0.00418326
KN9204-Specific	chr1B:659749290-659750015	TraesCS1B02G435900	0.654806	0.0208425
KN9204-Specific	chr1B:659749290-659750015	TraesCS1B02G436300	0.793822	0.00205156
KN9204-Specific	chr1B:659749290-659750015	TraesCS1B02G437200	0.799166	0.00181657
KN9204-Specific	chr1B:659750104-659750359	TraesCS1B02G436300	0.641838	0.0244472
KN9204-Specific	chr1B:659750104-659750359	TraesCS1B02G437200	0.697978	0.0115977
KN9204-Specific	chr1B:659750104-659750359	TraesCS1B02G437300	0.672758	0.0165135
KN9204-Specific	chr1B:659750104-659750359	TraesCS1B02G437400	0.713734	0.00913779
KN9204-Specific	chr1B:659750555-659750737	TraesCS1B02G436300	0.683443	0.0142739
KN9204-Specific	chr1B:659750555-659750737	TraesCS1B02G437200	0.630645	0.0279048
KN9204-Specific	chr1B:659755594-659755859	TraesCS1B02G436300	0.663455	0.0186648
KN9204-Specific	chr1B:659755594-659755859	TraesCS1B02G437200	0.640225	0.0249253
KN9204-Specific	chr1B:659756979-659757195	TraesCS1B02G436300	0.69492	0.012127
KN9204-Specific	chr1B:659756979-659757195	TraesCS1B02G437200	0.693637	0.0123542
KN9204-Specific	chr1B:659756979-659757195	TraesCS1B02G437300	0.660411	0.0194111
KN9204-Specific	chr1B:659756979-659757195	TraesCS1B02G437400	0.654131	0.0210199
KN9204-Specific	chr1B:659758667-659759159	TraesCS1B02G435900	0.640779	0.0247601
KN9204-Specific	chr1B:659758667-659759159	TraesCS1B02G436300	0.749535	0.00500664
KN9204-Specific	chr1B:659758667-659759159	TraesCS1B02G437200	0.773406	0.00316982
KN9204-Specific	chr1B:659761478-659761837	TraesCS1B02G435900	0.709408	0.00977023
KN9204-Specific	chr1B:659761478-659761837	TraesCS1B02G436300	0.758832	0.00421523
KN9204-Specific	chr1B:659761478-659761837	TraesCS1B02G437200	0.848658	0.000482213
KN9204-Specific	chr1B:659771797-659771971	TraesCS1B02G436300	0.663208	0.0187244
KN9204-Specific	chr1B:659771797-659771971	TraesCS1B02G437200	0.839811	0.000630672
KN9204-Specific	chr1B:659771797-659771971	TraesCS1B02G437400	0.670347	0.0170526
KN9204-Specific	chr1B:659772264-659772763	TraesCS1B02G436500	0.679226	0.0151292
KN9204-Specific	chr1B:659772264-659772763	TraesCS1B02G437300	0.784732	0.00250398
KN9204-Specific	chr1B:659772264-659772763	TraesCS1B02G437400	0.784352	0.00252442
KN9204-Specific	chr1B:659983965-659984086	TraesCS1B02G437200	0.852611	0.000425393
KN9204-Specific	chr1B:659984328-659984651	TraesCS1B02G436500	0.610119	0.0351414
KN9204-Specific	chr1B:659984328-659984651	TraesCS1B02G437200	0.716843	0.00870268
KN9204-Specific	chr1B:659984328-659984651	TraesCS1B02G437400	0.732443	0.00674824
KN9204-Specific	chr1B:660056669-660056805	TraesCS1B02G436300	0.618159	0.0321636
KN9204-Specific	chr1B:660056669-660056805	TraesCS1B02G437200	0.763932	0.00382355
KN9204-Specific	chr1B:660056669-660056805	TraesCS1B02G437300	0.648384	0.0225754
KN9204-Specific	chr1B:660056669-660056805	TraesCS1B02G437400	0.746628	0.00527569
KN9204-Specific	chr1B:660060734-660061254	TraesCS1B02G436500	0.684557	0.0140541
KN9204-Specific	chr1B:660060734-660061254	TraesCS1B02G437200	0.581071	0.0475468
KN9204-Specific	chr1B:660060734-660061254	TraesCS1B02G437300	0.730267	0.00699882
KN9204-Specific	chr1B:660060734-660061254	TraesCS1B02G437400	0.794413	0.0020245
KN9204-Specific	chr1B:660061679-660061981	TraesCS1B02G436500	0.668351	0.0175085
KN9204-Specific	chr1B:660061679-660061981	TraesCS1B02G437200	0.64367	0.0239122
KN9204-Specific	chr1B:660061679-660061981	TraesCS1B02G437300	0.684822	0.0140021
KN9204-Specific	chr1B:660061679-660061981	TraesCS1B02G437400	0.788597	0.00230319
KN9204-Specific	chr1B:660075352-660075549	TraesCS1B02G436300	0.610331	0.0350604
KN9204-Specific	chr1B:660075352-660075549	TraesCS1B02G437200	0.810854	0.00137461
KN9204-Specific	chr1B:660075352-660075549	TraesCS1B02G437400	0.668888	0.017385
KN9204-Specific	chr1B:660076216-660077293	TraesCS1B02G436300	0.668146	0.0175558
KN9204-Specific	chr1B:660076216-660077293	TraesCS1B02G437200	0.769013	0.00346134
KN9204-Specific	chr1B:660076216-660077293	TraesCS1B02G437300	0.595011	0.0412615
KN9204-Specific	chr1B:660076216-660077293	TraesCS1B02G437400	0.648801	0.0224596
KN9204-Specific	chr1B:660092675-660093189	TraesCS1B02G436500	0.768852	0.00347244
KN9204-Specific	chr1B:660092675-660093189	TraesCS1B02G437300	0.824286	0.000974241
KN9204-Specific	chr1B:660092675-660093189	TraesCS1B02G437400	0.823696	0.000989662
KN9204-Specific	chr1B:660510977-660511224	TraesCS1B02G437200	0.814574	0.00125298
KN9204-Specific	chr1B:660510977-660511224	TraesCS1B02G437400	0.721752	0.00804721
KN9204-Specific	chr1B:662379769-662380293	TraesCS1B02G440900	0.665969	0.0180642
KN9204-Specific	chr1B:662379769-662380293	TraesCS1B02G441100	0.626679	0.0292105
KN9204-Specific	chr1B:662640542-662640654	TraesCS1B02G441100	0.639642	0.0250996
KN9204-Specific	chr1B:665148128-665148654	TraesCS1B02G444700	0.578616	0.0487196
KN9204-Specific	chr1B:665148128-665148654	TraesCS1B02G445300	0.658314	0.0199379
KN9204-Specific	chr1B:665208399-665208544	TraesCS1B02G444700	0.647738	0.0227554
KN9204-Specific	chr1B:665392318-665392431	TraesCS1B02G445000	0.583018	0.0466306
KN9204-Specific	chr1B:666359332-666359550	TraesCS1B02G446500	0.652436	0.0214703
KN9204-Specific	chr1B:666491872-666491996	TraesCS1B02G446500	0.646193	0.0231898
KN9204-Specific	chr1B:666507247-666507456	TraesCS1B02G446500	0.578366	0.04884
KN9204-Specific	chr1B:666510633-666510858	TraesCS1B02G446500	0.615045	0.0332945
KN9204-Specific	chr1B:666511186-666511317	TraesCS1B02G446000	0.584003	0.046172
KN9204-Specific	chr1B:666530871-666531330	TraesCS1B02G446500	0.646968	0.0229709
KN9204-Specific	chr1B:666566639-666567388	TraesCS1B02G446500	0.696971	0.0117701
KN9204-Specific	chr1B:667325252-667326002	TraesCS1B02G448500	0.623308	0.0303544
KN9204-Specific	chr1B:670152517-670152654	TraesCS1B02G453100	0.761328	0.00401987
KN9204-Specific	chr1B:670152517-670152654	TraesCS1B02G455000	0.599381	0.039419
KN9204-Specific	chr1B:670211327-670211463	TraesCS1B02G453700	0.619172	0.0318017
KN9204-Specific	chr1B:670682908-670683053	TraesCS1B02G454800	0.627284	0.0290085
KN9204-Specific	chr1B:670684666-670684864	TraesCS1B02G455000	0.668844	0.0173951
KN9204-Specific	chr1B:670742554-670742812	TraesCS1B02G455800	0.612372	0.034288
KN9204-Specific	chr1B:673594395-673594613	TraesCS1B02G459900	0.743095	0.00561718
KN9204-Specific	chr1B:673599599-673600037	TraesCS1B02G459900	0.859481	0.000339161
KN9204-Specific	chr1B:673778210-673778517	TraesCS1B02G459900	0.87738	0.000177079
KN9204-Specific	chr1B:673858208-673858492	TraesCS1B02G459900	0.899527	6.79743e-05
KN9204-Specific	chr1B:673858208-673858492	TraesCS1B02G460100	0.675603	0.0158936
KN9204-Specific	chr1B:673914997-673915351	TraesCS1B02G459700	0.579984	0.0480636
KN9204-Specific	chr1B:673914997-673915351	TraesCS1B02G459900	0.659706	0.0195871
KN9204-Specific	chr1B:673914997-673915351	TraesCS1B02G460100	0.623603	0.0302531
KN9204-Specific	chr1B:673915517-673915856	TraesCS1B02G459700	0.632235	0.0273933
KN9204-Specific	chr1B:673915517-673915856	TraesCS1B02G459800	0.633985	0.0268382
KN9204-Specific	chr1B:673915517-673915856	TraesCS1B02G459900	0.683834	0.0141964
KN9204-Specific	chr1B:673915517-673915856	TraesCS1B02G460100	0.768897	0.00346931
KN9204-Specific	chr1B:676170343-676170910	TraesCS1B02G465600	0.618896	0.0319
KN9204-Specific	chr1B:676171144-676171682	TraesCS1B02G465600	0.637935	0.0256152
KN9204-Specific	chr1B:676212401-676212975	TraesCS1B02G465600	0.716254	0.00878381
KN9204-Specific	chr1B:676452432-676452801	TraesCS1B02G465600	0.741537	0.00577297
KN9204-Specific	chr1B:677302824-677303089	TraesCS1B02G467700	0.586154	0.0451816
KN9204-Specific	chr1B:679205804-679206264	TraesCS1B02G471400	0.601458	0.0385643
KN9204-Specific	chr1B:679210643-679211134	TraesCS1B02G471400	0.625003	0.0297753
KN9204-Specific	chr1B:679214858-679215051	TraesCS1B02G471400	0.855682	0.000384969
KN9204-Specific	chr1B:679215626-679215762	TraesCS1B02G471400	0.725483	0.00757433
KN9204-Specific	chr1B:679216512-679216663	TraesCS1B02G471400	0.739345	0.0059977
KN9204-Specific	chr1B:679221524-679221794	TraesCS1B02G471400	0.771346	0.00330411
KN9204-Specific	chr1B:679237000-679237157	TraesCS1B02G471400	0.770382	0.00336842
KN9204-Specific	chr1B:679237214-679237401	TraesCS1B02G471400	0.619833	0.0315671
KN9204-Specific	chr1B:679237481-679237593	TraesCS1B02G471400	0.811167	0.00136406
KN9204-Specific	chr1B:679238058-679238419	TraesCS1B02G471400	0.752912	0.00470722
KN9204-Specific	chr1B:679238954-679239199	TraesCS1B02G471400	0.821983	0.00103551
KN9204-Specific	chr1B:679251713-679251844	TraesCS1B02G471400	0.809933	0.00140609
KN9204-Specific	chr1B:679252143-679252340	TraesCS1B02G471400	0.797178	0.00190144
KN9204-Specific	chr1B:679254347-679254939	TraesCS1B02G471400	0.593917	0.0417321
KN9204-Specific	chr1B:679265583-679265714	TraesCS1B02G471400	0.810883	0.00137364
KN9204-Specific	chr1B:679987728-679987934	TraesCS1B02G471400	0.7421	0.00571633
KN9204-Specific	chr1B:681482520-681483558	TraesCS1B02G472800	0.654231	0.0209935
KN9204-Specific	chr1B:681482520-681483558	TraesCS1B02G473900	0.59197	0.042579
KN9204-Specific	chr1B:687679350-687679584	TraesCS1B02G480400	0.684447	0.0140756
KN9204-Specific	chr1B:688071856-688072127	TraesCS1B02G480400	0.624529	0.0299366
KN9204-Specific	chr1B:688119694-688120335	TraesCS1B02G480400	0.756496	0.00440444
KN9204-Specific	chr1B:688131521-688131928	TraesCS1B02G480400	0.718518	0.00847466
KN9204-Specific	chr1B:688132032-688132509	TraesCS1B02G480400	0.649991	0.0221321
KN9204-Specific	chr1B:689484767-689485022	TraesCS1B02G481300	0.615425	0.0331553
KN9204-Specific	chr1B:689554436-689554567	TraesCS1B02G481300	0.65821	0.0199644
KN9204-Specific	chr1B:689618118-689618436	TraesCS1B02G481300	0.621521	0.0309741
KN9204-Specific	chr1B:689621537-689622024	TraesCS1B02G481300	0.579085	0.0484942
KN9204-Specific	chr1B:689658358-689658518	TraesCS1B02G481300	0.583447	0.0464305
KN9204-Specific	chr1B:689803543-689803683	TraesCS1B02G481300	0.639904	0.025021
KN9204-Specific	chr1D:44785-44906	TraesCS1D02G000100	0.640498	0.0248436
KN9204-Specific	chr1D:55809-56104	TraesCS1D02G002300	0.722837	0.00790752
KN9204-Specific	chr1D:126072-126208	TraesCS1D02G002300	0.735575	0.00639939
KN9204-Specific	chr1D:142669-142843	TraesCS1D02G000400	0.620486	0.0313366
KN9204-Specific	chr1D:142669-142843	TraesCS1D02G000600	0.871422	0.000222164
KN9204-Specific	chr1D:142669-142843	TraesCS1D02G001500	0.821509	0.00104848
KN9204-Specific	chr1D:142669-142843	TraesCS1D02G001700	0.624793	0.0298467
KN9204-Specific	chr1D:167527-167765	TraesCS1D02G000400	0.590508	0.0432233
KN9204-Specific	chr1D:167527-167765	TraesCS1D02G000600	0.893608	8.95756e-05
KN9204-Specific	chr1D:167527-167765	TraesCS1D02G001500	0.846501	0.000515596
KN9204-Specific	chr1D:167527-167765	TraesCS1D02G001700	0.664695	0.0183667
KN9204-Specific	chr1D:167527-167765	TraesCS1D02G001800	0.60867	0.0356985
KN9204-Specific	chr1D:168237-168733	TraesCS1D02G000400	0.66894	0.017373
KN9204-Specific	chr1D:168237-168733	TraesCS1D02G000600	0.783221	0.00258601
KN9204-Specific	chr1D:168237-168733	TraesCS1D02G001500	0.755972	0.00444778
KN9204-Specific	chr1D:168237-168733	TraesCS1D02G002300	0.743365	0.00559057
KN9204-Specific	chr1D:168237-168733	TraesCS1D02G002600	0.661168	0.0192236
KN9204-Specific	chr1D:186900-187215	TraesCS1D02G000400	0.706019	0.0102879
KN9204-Specific	chr1D:186900-187215	TraesCS1D02G000600	0.934271	8.64678e-06
KN9204-Specific	chr1D:186900-187215	TraesCS1D02G000800	0.619795	0.0315806
KN9204-Specific	chr1D:186900-187215	TraesCS1D02G001500	0.904652	5.27858e-05
KN9204-Specific	chr1D:186900-187215	TraesCS1D02G001700	0.727854	0.00728486
KN9204-Specific	chr1D:186900-187215	TraesCS1D02G001800	0.669129	0.0173296
KN9204-Specific	chr1D:207402-207649	TraesCS1D02G000400	0.623554	0.0302699
KN9204-Specific	chr1D:207402-207649	TraesCS1D02G000600	0.985967	4.18587e-09
KN9204-Specific	chr1D:207402-207649	TraesCS1D02G000800	0.616109	0.0329049
KN9204-Specific	chr1D:207402-207649	TraesCS1D02G001500	0.942166	4.62218e-06
KN9204-Specific	chr1D:207402-207649	TraesCS1D02G001700	0.764839	0.00375688
KN9204-Specific	chr1D:207402-207649	TraesCS1D02G001800	0.700738	0.011135
KN9204-Specific	chr1D:232041-232323	TraesCS1D02G002300	0.923538	1.80853e-05
KN9204-Specific	chr1D:232041-232323	TraesCS1D02G002600	0.741379	0.00578901
KN9204-Specific	chr1D:344052-344337	TraesCS1D02G000100	0.580864	0.0476447
KN9204-Specific	chr1D:344052-344337	TraesCS1D02G002300	0.911501	3.67939e-05
KN9204-Specific	chr1D:344052-344337	TraesCS1D02G002600	0.812521	0.00131905
KN9204-Specific	chr1D:344524-344966	TraesCS1D02G002300	0.955713	1.24541e-06
KN9204-Specific	chr1D:344524-344966	TraesCS1D02G002600	0.742102	0.00571608
KN9204-Specific	chr1D:344524-344966	TraesCS1D02G002700	0.587727	0.0444671
KN9204-Specific	chr1D:345024-345272	TraesCS1D02G002000	0.582238	0.0469962
KN9204-Specific	chr1D:345024-345272	TraesCS1D02G002300	0.891715	9.7512e-05
KN9204-Specific	chr1D:346044-346326	TraesCS1D02G002300	0.933631	9.06616e-06
KN9204-Specific	chr1D:346044-346326	TraesCS1D02G002600	0.79773	0.00187758
KN9204-Specific	chr1D:346044-346326	TraesCS1D02G002700	0.682022	0.0145579
KN9204-Specific	chr1D:346822-347404	TraesCS1D02G002300	0.909384	4.1259e-05
KN9204-Specific	chr1D:346822-347404	TraesCS1D02G002600	0.719913	0.00828823
KN9204-Specific	chr1D:346822-347404	TraesCS1D02G002700	0.608045	0.0359403
KN9204-Specific	chr1D:347674-347953	TraesCS1D02G002300	0.833634	0.000753692
KN9204-Specific	chr1D:347674-347953	TraesCS1D02G002600	0.748519	0.00509943
KN9204-Specific	chr1D:347674-347953	TraesCS1D02G002700	0.646755	0.023031
KN9204-Specific	chr1D:365500-365833	TraesCS1D02G000100	0.594196	0.0416116
KN9204-Specific	chr1D:365500-365833	TraesCS1D02G002300	0.923573	1.80441e-05
KN9204-Specific	chr1D:365500-365833	TraesCS1D02G002600	0.780238	0.00275392
KN9204-Specific	chr1D:365500-365833	TraesCS1D02G002700	0.606189	0.0366662
KN9204-Specific	chr1D:366692-367070	TraesCS1D02G002300	0.882618	0.000143665
KN9204-Specific	chr1D:366692-367070	TraesCS1D02G002600	0.789012	0.0022824
KN9204-Specific	chr1D:366692-367070	TraesCS1D02G002700	0.709543	0.00974999
KN9204-Specific	chr1D:406576-406793	TraesCS1D02G000400	0.60635	0.036603
KN9204-Specific	chr1D:406576-406793	TraesCS1D02G002300	0.75534	0.00450045
KN9204-Specific	chr1D:406576-406793	TraesCS1D02G002600	0.728438	0.00721486
KN9204-Specific	chr1D:538571-539085	TraesCS1D02G000531	0.729879	0.00704427
KN9204-Specific	chr1D:538571-539085	TraesCS1D02G000567	0.757063	0.00435793
KN9204-Specific	chr1D:538571-539085	TraesCS1D02G000582	0.73055	0.00696585
KN9204-Specific	chr1D:538571-539085	TraesCS1D02G000906	0.672747	0.0165159
KN9204-Specific	chr1D:538571-539085	TraesCS1D02G002000	0.792411	0.00211736
KN9204-Specific	chr1D:538571-539085	TraesCS1D02G002200	0.710245	0.00964541
KN9204-Specific	chr1D:538571-539085	TraesCS1D02G002300	0.774694	0.00308799
KN9204-Specific	chr1D:538571-539085	TraesCS1D02G002400	0.623472	0.0302981
KN9204-Specific	chr1D:538571-539085	TraesCS1D02G003300	0.687905	0.0134085
KN9204-Specific	chr1D:539232-539532	TraesCS1D02G000531	0.68926	0.0131534
KN9204-Specific	chr1D:539232-539532	TraesCS1D02G000567	0.70464	0.0105043
KN9204-Specific	chr1D:539232-539532	TraesCS1D02G000582	0.689569	0.0130957
KN9204-Specific	chr1D:539232-539532	TraesCS1D02G000906	0.879579	0.000162385
KN9204-Specific	chr1D:539232-539532	TraesCS1D02G002000	0.62101	0.0311527
KN9204-Specific	chr1D:539232-539532	TraesCS1D02G002200	0.645609	0.0233557
KN9204-Specific	chr1D:539232-539532	TraesCS1D02G002300	0.659539	0.0196289
KN9204-Specific	chr1D:539232-539532	TraesCS1D02G002400	0.612551	0.0342208
KN9204-Specific	chr1D:539796-540153	TraesCS1D02G000531	0.787329	0.00236763
KN9204-Specific	chr1D:539796-540153	TraesCS1D02G000567	0.815293	0.00123047
KN9204-Specific	chr1D:539796-540153	TraesCS1D02G000582	0.787837	0.00234168
KN9204-Specific	chr1D:539796-540153	TraesCS1D02G000906	0.639276	0.0252096
KN9204-Specific	chr1D:539796-540153	TraesCS1D02G001100	0.592884	0.0421801
KN9204-Specific	chr1D:539796-540153	TraesCS1D02G002000	0.878573	0.000168985
KN9204-Specific	chr1D:539796-540153	TraesCS1D02G002063	0.602859	0.0379951
KN9204-Specific	chr1D:539796-540153	TraesCS1D02G002200	0.78436	0.00252399
KN9204-Specific	chr1D:539796-540153	TraesCS1D02G002300	0.656957	0.0202843
KN9204-Specific	chr1D:544870-545401	TraesCS1D02G000300	0.581648	0.0472739
KN9204-Specific	chr1D:544870-545401	TraesCS1D02G000531	0.829423	0.000847653
KN9204-Specific	chr1D:544870-545401	TraesCS1D02G000567	0.855802	0.000383457
KN9204-Specific	chr1D:544870-545401	TraesCS1D02G000582	0.829773	0.000839525
KN9204-Specific	chr1D:544870-545401	TraesCS1D02G000906	0.686563	0.0136646
KN9204-Specific	chr1D:544870-545401	TraesCS1D02G001000	0.598333	0.0398554
KN9204-Specific	chr1D:544870-545401	TraesCS1D02G001100	0.635769	0.0262809
KN9204-Specific	chr1D:544870-545401	TraesCS1D02G001200	0.58006	0.0480275
KN9204-Specific	chr1D:544870-545401	TraesCS1D02G001300	0.610847	0.034864
KN9204-Specific	chr1D:544870-545401	TraesCS1D02G001400	0.594035	0.0416812
KN9204-Specific	chr1D:544870-545401	TraesCS1D02G002000	0.907974	4.44629e-05
KN9204-Specific	chr1D:544870-545401	TraesCS1D02G002063	0.646294	0.0231613
KN9204-Specific	chr1D:544870-545401	TraesCS1D02G002200	0.821281	0.00105478
KN9204-Specific	chr1D:544870-545401	TraesCS1D02G002300	0.623934	0.0301398
KN9204-Specific	chr1D:544870-545401	TraesCS1D02G002400	0.58257	0.0468403
KN9204-Specific	chr1D:547580-547840	TraesCS1D02G000906	0.608463	0.0357785
KN9204-Specific	chr1D:547580-547840	TraesCS1D02G002300	0.770798	0.00334051
KN9204-Specific	chr1D:547580-547840	TraesCS1D02G003300	0.745928	0.00534204
KN9204-Specific	chr1D:558764-559074	TraesCS1D02G000531	0.753324	0.00467163
KN9204-Specific	chr1D:558764-559074	TraesCS1D02G000567	0.765547	0.00370541
KN9204-Specific	chr1D:558764-559074	TraesCS1D02G000582	0.753354	0.00466904
KN9204-Specific	chr1D:558764-559074	TraesCS1D02G000906	0.958513	9.02656e-07
KN9204-Specific	chr1D:558764-559074	TraesCS1D02G002000	0.66021	0.0194614
KN9204-Specific	chr1D:558764-559074	TraesCS1D02G002200	0.665599	0.0181517
KN9204-Specific	chr1D:559974-560315	TraesCS1D02G000200	0.65865	0.0198528
KN9204-Specific	chr1D:559974-560315	TraesCS1D02G000300	0.687083	0.0135648
KN9204-Specific	chr1D:559974-560315	TraesCS1D02G000531	0.893606	8.95833e-05
KN9204-Specific	chr1D:559974-560315	TraesCS1D02G000567	0.896733	7.75895e-05
KN9204-Specific	chr1D:559974-560315	TraesCS1D02G000582	0.894407	8.63801e-05
KN9204-Specific	chr1D:559974-560315	TraesCS1D02G000700	0.643907	0.0238437
KN9204-Specific	chr1D:559974-560315	TraesCS1D02G000906	0.933598	9.0882e-06
KN9204-Specific	chr1D:559974-560315	TraesCS1D02G001000	0.714747	0.00899427
KN9204-Specific	chr1D:559974-560315	TraesCS1D02G001100	0.727288	0.00735321
KN9204-Specific	chr1D:559974-560315	TraesCS1D02G001200	0.685589	0.0138526
KN9204-Specific	chr1D:559974-560315	TraesCS1D02G001300	0.718406	0.0084898
KN9204-Specific	chr1D:559974-560315	TraesCS1D02G001400	0.69982	0.0112874
KN9204-Specific	chr1D:559974-560315	TraesCS1D02G002000	0.793862	0.00204972
KN9204-Specific	chr1D:559974-560315	TraesCS1D02G002063	0.759935	0.00412802
KN9204-Specific	chr1D:559974-560315	TraesCS1D02G002200	0.68941	0.0131255
KN9204-Specific	chr1D:563208-563426	TraesCS1D02G000531	0.805693	0.00155815
KN9204-Specific	chr1D:563208-563426	TraesCS1D02G000567	0.832538	0.000777336
KN9204-Specific	chr1D:563208-563426	TraesCS1D02G000582	0.806162	0.00154076
KN9204-Specific	chr1D:563208-563426	TraesCS1D02G000906	0.69968	0.0113107
KN9204-Specific	chr1D:563208-563426	TraesCS1D02G001100	0.598372	0.0398393
KN9204-Specific	chr1D:563208-563426	TraesCS1D02G002000	0.875973	0.000187015
KN9204-Specific	chr1D:563208-563426	TraesCS1D02G002063	0.612449	0.0342591
KN9204-Specific	chr1D:563208-563426	TraesCS1D02G002200	0.790162	0.00222549
KN9204-Specific	chr1D:563208-563426	TraesCS1D02G002300	0.677261	0.0155403
KN9204-Specific	chr1D:563208-563426	TraesCS1D02G002400	0.578936	0.0485654
KN9204-Specific	chr1D:563208-563426	TraesCS1D02G003300	0.585581	0.0454444
KN9204-Specific	chr1D:595715-596011	TraesCS1D02G002300	0.758	0.00428193
KN9204-Specific	chr1D:595715-596011	TraesCS1D02G002600	0.679457	0.0150813
KN9204-Specific	chr1D:595715-596011	TraesCS1D02G003300	0.709519	0.0097536
KN9204-Specific	chr1D:597877-597998	TraesCS1D02G002300	0.912442	3.49367e-05
KN9204-Specific	chr1D:597877-597998	TraesCS1D02G002600	0.711064	0.00952442
KN9204-Specific	chr1D:597877-597998	TraesCS1D02G003300	0.872656	0.000212164
KN9204-Specific	chr1D:601020-601678	TraesCS1D02G000906	0.584794	0.0458063
KN9204-Specific	chr1D:601020-601678	TraesCS1D02G002300	0.802806	0.0016687
KN9204-Specific	chr1D:601020-601678	TraesCS1D02G003300	0.78375	0.00255703
KN9204-Specific	chr1D:601777-602108	TraesCS1D02G002300	0.779882	0.0027745
KN9204-Specific	chr1D:601777-602108	TraesCS1D02G002600	0.725556	0.00756528
KN9204-Specific	chr1D:601777-602108	TraesCS1D02G003300	0.743784	0.00554937
KN9204-Specific	chr1D:602380-602515	TraesCS1D02G002300	0.771694	0.00328108
KN9204-Specific	chr1D:602380-602515	TraesCS1D02G002400	0.618612	0.0320015
KN9204-Specific	chr1D:602380-602515	TraesCS1D02G002600	0.644707	0.0236133
KN9204-Specific	chr1D:602380-602515	TraesCS1D02G002700	0.647526	0.0228145
KN9204-Specific	chr1D:602380-602515	TraesCS1D02G003300	0.626063	0.0294172
KN9204-Specific	chr1D:603214-603477	TraesCS1D02G002300	0.867739	0.000254211
KN9204-Specific	chr1D:603214-603477	TraesCS1D02G003300	0.838433	0.00065665
KN9204-Specific	chr1D:624648-624999	TraesCS1D02G002300	0.876281	0.000184804
KN9204-Specific	chr1D:624648-624999	TraesCS1D02G002600	0.781374	0.00268901
KN9204-Specific	chr1D:624648-624999	TraesCS1D02G003300	0.830712	0.000817986
KN9204-Specific	chr1D:724369-724715	TraesCS1D02G002300	0.725905	0.00752223
KN9204-Specific	chr1D:724369-724715	TraesCS1D02G002600	0.634764	0.0265937
KN9204-Specific	chr1D:724369-724715	TraesCS1D02G003300	0.743248	0.00560204
KN9204-Specific	chr1D:785296-785475	TraesCS1D02G002300	0.725166	0.00761364
KN9204-Specific	chr1D:785296-785475	TraesCS1D02G002600	0.773303	0.00317639
KN9204-Specific	chr1D:785296-785475	TraesCS1D02G003300	0.729154	0.00712965
KN9204-Specific	chr1D:2922520-2922780	TraesCS1D02G005500	0.62782	0.0288306
KN9204-Specific	chr1D:3100857-3101263	TraesCS1D02G006900	0.624354	0.0299963
KN9204-Specific	chr1D:3107940-3108725	TraesCS1D02G006800	0.669332	0.0172832
KN9204-Specific	chr1D:3107940-3108725	TraesCS1D02G006900	0.684967	0.0139738
KN9204-Specific	chr1D:3119285-3119397	TraesCS1D02G006800	0.640883	0.0247294
KN9204-Specific	chr1D:3119285-3119397	TraesCS1D02G006900	0.720426	0.00822052
KN9204-Specific	chr1D:3424117-3424401	TraesCS1D02G006800	0.656325	0.0204473
KN9204-Specific	chr1D:3424117-3424401	TraesCS1D02G006900	0.621154	0.0311022
KN9204-Specific	chr1D:3435973-3436428	TraesCS1D02G006400	0.716373	0.00876735
KN9204-Specific	chr1D:3435973-3436428	TraesCS1D02G006600	0.619596	0.0316513
KN9204-Specific	chr1D:3435973-3436428	TraesCS1D02G006800	0.814488	0.00125569
KN9204-Specific	chr1D:3435973-3436428	TraesCS1D02G006900	0.700318	0.0112045
KN9204-Specific	chr1D:3435973-3436428	TraesCS1D02G007200	0.591852	0.0426311
KN9204-Specific	chr1D:3435973-3436428	TraesCS1D02G007300	0.583464	0.0464226
KN9204-Specific	chr1D:3435973-3436428	TraesCS1D02G007500	0.69584	0.0119658
KN9204-Specific	chr1D:3441992-3442573	TraesCS1D02G006800	0.601647	0.0384871
KN9204-Specific	chr1D:3441992-3442573	TraesCS1D02G006900	0.683813	0.0142007
KN9204-Specific	chr1D:3443602-3443714	TraesCS1D02G006800	0.636715	0.0259886
KN9204-Specific	chr1D:3443602-3443714	TraesCS1D02G006900	0.699236	0.0113851
KN9204-Specific	chr1D:3631330-3631695	TraesCS1D02G006800	0.580318	0.0479045
KN9204-Specific	chr1D:3631330-3631695	TraesCS1D02G006900	0.728285	0.00723307
KN9204-Specific	chr1D:3631330-3631695	TraesCS1D02G007800	0.78046	0.00274114
KN9204-Specific	chr1D:3631330-3631695	TraesCS1D02G007900	0.752859	0.00471179
KN9204-Specific	chr1D:3631330-3631695	TraesCS1D02G008000	0.659767	0.0195719
KN9204-Specific	chr1D:3631330-3631695	TraesCS1D02G008100	0.911348	3.71033e-05
KN9204-Specific	chr1D:3631902-3632095	TraesCS1D02G007800	0.793665	0.00205883
KN9204-Specific	chr1D:3631902-3632095	TraesCS1D02G008100	0.76182	0.00398224
KN9204-Specific	chr1D:3697029-3697178	TraesCS1D02G006600	0.654986	0.0207954
KN9204-Specific	chr1D:3697029-3697178	TraesCS1D02G006800	0.868055	0.000251331
KN9204-Specific	chr1D:3697029-3697178	TraesCS1D02G006900	0.733096	0.0066743
KN9204-Specific	chr1D:3697029-3697178	TraesCS1D02G007000	0.581787	0.0472085
KN9204-Specific	chr1D:3697029-3697178	TraesCS1D02G007200	0.629297	0.0283439
KN9204-Specific	chr1D:3697029-3697178	TraesCS1D02G007300	0.620125	0.0314639
KN9204-Specific	chr1D:3697029-3697178	TraesCS1D02G007500	0.743196	0.00560723
KN9204-Specific	chr1D:3697029-3697178	TraesCS1D02G007800	0.582363	0.0469374
KN9204-Specific	chr1D:3697029-3697178	TraesCS1D02G008000	0.639161	0.0252442
KN9204-Specific	chr1D:3697029-3697178	TraesCS1D02G008100	0.772	0.00326101
KN9204-Specific	chr1D:3697029-3697178	TraesCS1D02G008200	0.676617	0.0156768
KN9204-Specific	chr1D:3697029-3697178	TraesCS1D02G008300	0.704415	0.0105399
KN9204-Specific	chr1D:3715781-3716209	TraesCS1D02G006900	0.676367	0.0157301
KN9204-Specific	chr1D:3715781-3716209	TraesCS1D02G007800	0.898656	7.0866e-05
KN9204-Specific	chr1D:3715781-3716209	TraesCS1D02G007900	0.742023	0.00572401
KN9204-Specific	chr1D:3715781-3716209	TraesCS1D02G008000	0.587095	0.0447532
KN9204-Specific	chr1D:3715781-3716209	TraesCS1D02G008100	0.967886	2.5488e-07
KN9204-Specific	chr1D:3715781-3716209	TraesCS1D02G008200	0.704644	0.0105037
KN9204-Specific	chr1D:3715781-3716209	TraesCS1D02G008300	0.709534	0.00975137
KN9204-Specific	chr1D:3716466-3716610	TraesCS1D02G006900	0.626567	0.0292482
KN9204-Specific	chr1D:3716466-3716610	TraesCS1D02G007800	0.604558	0.0373129
KN9204-Specific	chr1D:3716466-3716610	TraesCS1D02G008100	0.809225	0.00143065
KN9204-Specific	chr1D:3716466-3716610	TraesCS1D02G008200	0.645657	0.023342
KN9204-Specific	chr1D:3716466-3716610	TraesCS1D02G008300	0.655172	0.0207468
KN9204-Specific	chr1D:3770058-3770378	TraesCS1D02G007800	0.79823	0.00185615
KN9204-Specific	chr1D:3770058-3770378	TraesCS1D02G008100	0.756071	0.00443957
KN9204-Specific	chr1D:3770058-3770378	TraesCS1D02G008200	0.586348	0.0450931
KN9204-Specific	chr1D:3770058-3770378	TraesCS1D02G008300	0.582743	0.0467593
KN9204-Specific	chr1D:3775363-3775932	TraesCS1D02G006900	0.633047	0.0271347
KN9204-Specific	chr1D:3775363-3775932	TraesCS1D02G007800	0.902585	5.85511e-05
KN9204-Specific	chr1D:3775363-3775932	TraesCS1D02G007900	0.700241	0.0112172
KN9204-Specific	chr1D:3775363-3775932	TraesCS1D02G008100	0.951699	1.9088e-06
KN9204-Specific	chr1D:3775363-3775932	TraesCS1D02G008200	0.656118	0.0205009
KN9204-Specific	chr1D:3775363-3775932	TraesCS1D02G008300	0.662787	0.0188266
KN9204-Specific	chr1D:3792698-3792829	TraesCS1D02G006900	0.697432	0.0116909
KN9204-Specific	chr1D:3792698-3792829	TraesCS1D02G007800	0.805014	0.00158363
KN9204-Specific	chr1D:3792698-3792829	TraesCS1D02G007900	0.700333	0.011202
KN9204-Specific	chr1D:3792698-3792829	TraesCS1D02G008000	0.599861	0.0392205
KN9204-Specific	chr1D:3792698-3792829	TraesCS1D02G008100	0.892664	9.34683e-05
KN9204-Specific	chr1D:3792698-3792829	TraesCS1D02G008200	0.746773	0.005262
KN9204-Specific	chr1D:3792698-3792829	TraesCS1D02G008300	0.743988	0.00552934
KN9204-Specific	chr1D:3792892-3793111	TraesCS1D02G006800	0.850658	0.000452784
KN9204-Specific	chr1D:3792892-3793111	TraesCS1D02G006900	0.593573	0.0418807
KN9204-Specific	chr1D:3792892-3793111	TraesCS1D02G007000	0.585469	0.0454958
KN9204-Specific	chr1D:3792892-3793111	TraesCS1D02G007200	0.699162	0.0113976
KN9204-Specific	chr1D:3792892-3793111	TraesCS1D02G007300	0.690722	0.0128823
KN9204-Specific	chr1D:3792892-3793111	TraesCS1D02G007500	0.802687	0.00167341
KN9204-Specific	chr1D:3792892-3793111	TraesCS1D02G007900	0.604483	0.0373429
KN9204-Specific	chr1D:3792892-3793111	TraesCS1D02G008100	0.729791	0.00705453
KN9204-Specific	chr1D:3840887-3841262	TraesCS1D02G007400	0.803262	0.00165088
KN9204-Specific	chr1D:3849019-3849154	TraesCS1D02G007800	0.746291	0.00530759
KN9204-Specific	chr1D:3849019-3849154	TraesCS1D02G007900	0.601581	0.0385139
KN9204-Specific	chr1D:3849019-3849154	TraesCS1D02G008100	0.881005	0.000153378
KN9204-Specific	chr1D:3849224-3849411	TraesCS1D02G007800	0.680685	0.014829
KN9204-Specific	chr1D:3849224-3849411	TraesCS1D02G007900	0.590178	0.0433697
KN9204-Specific	chr1D:3849224-3849411	TraesCS1D02G008100	0.835759	0.000709445
KN9204-Specific	chr1D:3854310-3855225	TraesCS1D02G006900	0.608717	0.03568
KN9204-Specific	chr1D:3854310-3855225	TraesCS1D02G007800	0.801329	0.00172754
KN9204-Specific	chr1D:3854310-3855225	TraesCS1D02G007900	0.607	0.036348
KN9204-Specific	chr1D:3854310-3855225	TraesCS1D02G008100	0.902165	5.97801e-05
KN9204-Specific	chr1D:3854310-3855225	TraesCS1D02G008200	0.613241	0.0339628
KN9204-Specific	chr1D:3854310-3855225	TraesCS1D02G008300	0.624376	0.0299885
KN9204-Specific	chr1D:3863988-3864829	TraesCS1D02G006900	0.585782	0.0453518
KN9204-Specific	chr1D:3863988-3864829	TraesCS1D02G007800	0.889793	0.000106122
KN9204-Specific	chr1D:3863988-3864829	TraesCS1D02G007900	0.689751	0.0130619
KN9204-Specific	chr1D:3863988-3864829	TraesCS1D02G008100	0.965869	3.44435e-07
KN9204-Specific	chr1D:3863988-3864829	TraesCS1D02G008200	0.606235	0.0366484
KN9204-Specific	chr1D:3863988-3864829	TraesCS1D02G008300	0.614205	0.0336046
KN9204-Specific	chr1D:3875170-3875487	TraesCS1D02G006800	0.659208	0.019712
KN9204-Specific	chr1D:3875170-3875487	TraesCS1D02G006900	0.689153	0.0131735
KN9204-Specific	chr1D:3875170-3875487	TraesCS1D02G007800	0.849422	0.000470797
KN9204-Specific	chr1D:3875170-3875487	TraesCS1D02G007900	0.714225	0.00906802
KN9204-Specific	chr1D:3875170-3875487	TraesCS1D02G008000	0.601435	0.0385737
KN9204-Specific	chr1D:3875170-3875487	TraesCS1D02G008100	0.965771	3.49391e-07
KN9204-Specific	chr1D:3875170-3875487	TraesCS1D02G008200	0.683589	0.014245
KN9204-Specific	chr1D:3875170-3875487	TraesCS1D02G008300	0.697911	0.0116091
KN9204-Specific	chr1D:3878011-3878224	TraesCS1D02G006800	0.721422	0.0080901
KN9204-Specific	chr1D:3878011-3878224	TraesCS1D02G006900	0.576717	0.0496408
KN9204-Specific	chr1D:3878011-3878224	TraesCS1D02G007500	0.6285	0.0286056
KN9204-Specific	chr1D:3878011-3878224	TraesCS1D02G007800	0.726377	0.00746417
KN9204-Specific	chr1D:3878011-3878224	TraesCS1D02G007900	0.590273	0.0433275
KN9204-Specific	chr1D:3878011-3878224	TraesCS1D02G008100	0.846491	0.000515763
KN9204-Specific	chr1D:3878240-3878647	TraesCS1D02G007800	0.906468	4.80968e-05
KN9204-Specific	chr1D:3878240-3878647	TraesCS1D02G007900	0.637508	0.0257456
KN9204-Specific	chr1D:3878240-3878647	TraesCS1D02G008100	0.904649	5.27922e-05
KN9204-Specific	chr1D:3893677-3893813	TraesCS1D02G007800	0.895248	8.31181e-05
KN9204-Specific	chr1D:3893677-3893813	TraesCS1D02G007900	0.640431	0.0248638
KN9204-Specific	chr1D:3893677-3893813	TraesCS1D02G008100	0.941419	4.92219e-06
KN9204-Specific	chr1D:3894009-3894911	TraesCS1D02G007800	0.867072	0.000260379
KN9204-Specific	chr1D:3894009-3894911	TraesCS1D02G007900	0.597664	0.0401357
KN9204-Specific	chr1D:3894009-3894911	TraesCS1D02G008100	0.872118	0.000216475
KN9204-Specific	chr1D:3979689-3979961	TraesCS1D02G007800	0.903866	5.49219e-05
KN9204-Specific	chr1D:3979689-3979961	TraesCS1D02G007900	0.618405	0.0320755
KN9204-Specific	chr1D:3979689-3979961	TraesCS1D02G008100	0.793159	0.00208229
KN9204-Specific	chr1D:3982771-3983441	TraesCS1D02G007800	0.92087	2.13695e-05
KN9204-Specific	chr1D:3982771-3983441	TraesCS1D02G007900	0.654755	0.0208559
KN9204-Specific	chr1D:3982771-3983441	TraesCS1D02G008100	0.913771	3.24389e-05
KN9204-Specific	chr1D:3982771-3983441	TraesCS1D02G008200	0.608751	0.035667
KN9204-Specific	chr1D:3982771-3983441	TraesCS1D02G008300	0.607172	0.0362807
KN9204-Specific	chr1D:3990503-3990639	TraesCS1D02G007800	0.724603	0.00768393
KN9204-Specific	chr1D:3990503-3990639	TraesCS1D02G008100	0.742631	0.00566327
KN9204-Specific	chr1D:3990993-3992123	TraesCS1D02G007800	0.929552	1.2131e-05
KN9204-Specific	chr1D:3990993-3992123	TraesCS1D02G007900	0.639109	0.0252596
KN9204-Specific	chr1D:3990993-3992123	TraesCS1D02G008100	0.890177	0.000104355
KN9204-Specific	chr1D:3990993-3992123	TraesCS1D02G008200	0.617134	0.032533
KN9204-Specific	chr1D:3990993-3992123	TraesCS1D02G008300	0.627073	0.029079
KN9204-Specific	chr1D:3996494-3996844	TraesCS1D02G007800	0.861733	0.000314088
KN9204-Specific	chr1D:3996494-3996844	TraesCS1D02G007900	0.624429	0.0299706
KN9204-Specific	chr1D:3996494-3996844	TraesCS1D02G008100	0.885701	0.000126439
KN9204-Specific	chr1D:3996494-3996844	TraesCS1D02G008200	0.640699	0.0247841
KN9204-Specific	chr1D:3996494-3996844	TraesCS1D02G008300	0.652457	0.0214646
KN9204-Specific	chr1D:3997624-3998162	TraesCS1D02G007800	0.751365	0.00484267
KN9204-Specific	chr1D:3997624-3998162	TraesCS1D02G007900	0.584268	0.0460495
KN9204-Specific	chr1D:3997624-3998162	TraesCS1D02G008100	0.883112	0.000140788
KN9204-Specific	chr1D:3997624-3998162	TraesCS1D02G008200	0.619572	0.0316598
KN9204-Specific	chr1D:3997624-3998162	TraesCS1D02G008300	0.629776	0.0281871
KN9204-Specific	chr1D:4002026-4003136	TraesCS1D02G007800	0.925803	1.56208e-05
KN9204-Specific	chr1D:4002026-4003136	TraesCS1D02G007900	0.731615	0.0068427
KN9204-Specific	chr1D:4002026-4003136	TraesCS1D02G008100	0.973949	9.04607e-08
KN9204-Specific	chr1D:4002026-4003136	TraesCS1D02G008200	0.643816	0.0238701
KN9204-Specific	chr1D:4002026-4003136	TraesCS1D02G008300	0.649282	0.022327
KN9204-Specific	chr1D:4008417-4009164	TraesCS1D02G007800	0.821142	0.00105863
KN9204-Specific	chr1D:4008417-4009164	TraesCS1D02G007900	0.694138	0.0122651
KN9204-Specific	chr1D:4008417-4009164	TraesCS1D02G008100	0.938992	6.0048e-06
KN9204-Specific	chr1D:4008417-4009164	TraesCS1D02G008200	0.664682	0.0183699
KN9204-Specific	chr1D:4008417-4009164	TraesCS1D02G008300	0.675953	0.0158185
KN9204-Specific	chr1D:4014846-4015246	TraesCS1D02G007800	0.92434	1.71795e-05
KN9204-Specific	chr1D:4014846-4015246	TraesCS1D02G007900	0.7048	0.0104791
KN9204-Specific	chr1D:4014846-4015246	TraesCS1D02G008100	0.960788	6.83551e-07
KN9204-Specific	chr1D:4014846-4015246	TraesCS1D02G008200	0.628647	0.0285571
KN9204-Specific	chr1D:4014846-4015246	TraesCS1D02G008300	0.640502	0.0248425
KN9204-Specific	chr1D:4035468-4035700	TraesCS1D02G007800	0.78807	0.0023298
KN9204-Specific	chr1D:4035468-4035700	TraesCS1D02G008100	0.822033	0.00103417
KN9204-Specific	chr1D:4035731-4035937	TraesCS1D02G007800	0.778233	0.00287135
KN9204-Specific	chr1D:4035731-4035937	TraesCS1D02G008100	0.64358	0.0239383
KN9204-Specific	chr1D:4036355-4036488	TraesCS1D02G007800	0.812237	0.0013284
KN9204-Specific	chr1D:4036355-4036488	TraesCS1D02G007900	0.64707	0.0229423
KN9204-Specific	chr1D:4036355-4036488	TraesCS1D02G008100	0.880758	0.000154907
KN9204-Specific	chr1D:4036355-4036488	TraesCS1D02G008200	0.67552	0.0159115
KN9204-Specific	chr1D:4036355-4036488	TraesCS1D02G008300	0.67578	0.0158556
KN9204-Specific	chr1D:4038239-4038611	TraesCS1D02G007800	0.837305	0.000678544
KN9204-Specific	chr1D:4038239-4038611	TraesCS1D02G007900	0.594999	0.0412667
KN9204-Specific	chr1D:4038239-4038611	TraesCS1D02G008100	0.822812	0.00101314
KN9204-Specific	chr1D:4045884-4046058	TraesCS1D02G007800	0.841262	0.000604163
KN9204-Specific	chr1D:4045884-4046058	TraesCS1D02G007900	0.60582	0.036812
KN9204-Specific	chr1D:4045884-4046058	TraesCS1D02G008100	0.885991	0.000124908
KN9204-Specific	chr1D:4046310-4047582	TraesCS1D02G007800	0.809299	0.00142807
KN9204-Specific	chr1D:4046310-4047582	TraesCS1D02G007900	0.652529	0.0214454
KN9204-Specific	chr1D:4046310-4047582	TraesCS1D02G008100	0.91234	3.51342e-05
KN9204-Specific	chr1D:4046310-4047582	TraesCS1D02G008200	0.641625	0.0245098
KN9204-Specific	chr1D:4046310-4047582	TraesCS1D02G008300	0.646904	0.0229891
KN9204-Specific	chr1D:4048934-4049207	TraesCS1D02G007800	0.85199	0.000433964
KN9204-Specific	chr1D:4048934-4049207	TraesCS1D02G007900	0.630504	0.0279503
KN9204-Specific	chr1D:4048934-4049207	TraesCS1D02G008100	0.915258	2.98126e-05
KN9204-Specific	chr1D:4048934-4049207	TraesCS1D02G008200	0.63038	0.0279908
KN9204-Specific	chr1D:4048934-4049207	TraesCS1D02G008300	0.633337	0.0270429
KN9204-Specific	chr1D:4049624-4049808	TraesCS1D02G007800	0.791695	0.0021513
KN9204-Specific	chr1D:4049624-4049808	TraesCS1D02G008100	0.706838	0.010161
KN9204-Specific	chr1D:4055878-4056170	TraesCS1D02G007800	0.818958	0.00112048
KN9204-Specific	chr1D:4055878-4056170	TraesCS1D02G008100	0.856601	0.000373478
KN9204-Specific	chr1D:4058389-4058759	TraesCS1D02G007800	0.869735	0.000236421
KN9204-Specific	chr1D:4058389-4058759	TraesCS1D02G008100	0.751896	0.00479586
KN9204-Specific	chr1D:4058869-4059600	TraesCS1D02G007800	0.87765	0.000175219
KN9204-Specific	chr1D:4058869-4059600	TraesCS1D02G008100	0.782601	0.00262024
KN9204-Specific	chr1D:4063626-4063763	TraesCS1D02G007400	0.59334	0.0419821
KN9204-Specific	chr1D:4063626-4063763	TraesCS1D02G007800	0.744862	0.00544441
KN9204-Specific	chr1D:4116971-4117608	TraesCS1D02G007800	0.875049	0.000193774
KN9204-Specific	chr1D:4116971-4117608	TraesCS1D02G007900	0.665889	0.0180831
KN9204-Specific	chr1D:4116971-4117608	TraesCS1D02G008100	0.941257	4.98901e-06
KN9204-Specific	chr1D:4116971-4117608	TraesCS1D02G008200	0.624329	0.0300049
KN9204-Specific	chr1D:4116971-4117608	TraesCS1D02G008300	0.6304	0.0279842
KN9204-Specific	chr1D:4118121-4118390	TraesCS1D02G007500	0.579182	0.0484474
KN9204-Specific	chr1D:4118121-4118390	TraesCS1D02G007800	0.729534	0.00708481
KN9204-Specific	chr1D:4118121-4118390	TraesCS1D02G007900	0.724771	0.00766295
KN9204-Specific	chr1D:4118121-4118390	TraesCS1D02G008000	0.616587	0.0327309
KN9204-Specific	chr1D:4118121-4118390	TraesCS1D02G008100	0.911193	3.74192e-05
KN9204-Specific	chr1D:4118121-4118390	TraesCS1D02G008200	0.670952	0.0169159
KN9204-Specific	chr1D:4118121-4118390	TraesCS1D02G008300	0.689017	0.013199
KN9204-Specific	chr1D:4168710-4168893	TraesCS1D02G007800	0.785877	0.00244315
KN9204-Specific	chr1D:4168710-4168893	TraesCS1D02G007900	0.644906	0.0235563
KN9204-Specific	chr1D:4168710-4168893	TraesCS1D02G008100	0.907442	4.57222e-05
KN9204-Specific	chr1D:4171186-4171307	TraesCS1D02G007500	0.742943	0.00563222
KN9204-Specific	chr1D:4171186-4171307	TraesCS1D02G007800	0.690406	0.0129406
KN9204-Specific	chr1D:4171186-4171307	TraesCS1D02G007900	0.77693	0.00294974
KN9204-Specific	chr1D:4171186-4171307	TraesCS1D02G008000	0.730024	0.00702725
KN9204-Specific	chr1D:4171186-4171307	TraesCS1D02G008100	0.89082	0.000101452
KN9204-Specific	chr1D:4171186-4171307	TraesCS1D02G008200	0.746952	0.00524517
KN9204-Specific	chr1D:4171186-4171307	TraesCS1D02G008300	0.770773	0.00334223
KN9204-Specific	chr1D:4175634-4175873	TraesCS1D02G007800	0.744315	0.00549747
KN9204-Specific	chr1D:4175634-4175873	TraesCS1D02G007900	0.7727	0.00321532
KN9204-Specific	chr1D:4175634-4175873	TraesCS1D02G008000	0.714965	0.00896369
KN9204-Specific	chr1D:4175634-4175873	TraesCS1D02G008100	0.917069	2.68433e-05
KN9204-Specific	chr1D:4175634-4175873	TraesCS1D02G008200	0.809704	0.00141399
KN9204-Specific	chr1D:4175634-4175873	TraesCS1D02G008300	0.819358	0.00110894
KN9204-Specific	chr1D:4199365-4199486	TraesCS1D02G007800	0.782545	0.00262335
KN9204-Specific	chr1D:4199365-4199486	TraesCS1D02G007900	0.601101	0.0387104
KN9204-Specific	chr1D:4199365-4199486	TraesCS1D02G008100	0.862099	0.000310151
KN9204-Specific	chr1D:4200063-4200318	TraesCS1D02G007800	0.768311	0.00350976
KN9204-Specific	chr1D:4200063-4200318	TraesCS1D02G007900	0.657515	0.0201414
KN9204-Specific	chr1D:4200063-4200318	TraesCS1D02G008000	0.591251	0.0428951
KN9204-Specific	chr1D:4200063-4200318	TraesCS1D02G008100	0.915233	2.98559e-05
KN9204-Specific	chr1D:4200063-4200318	TraesCS1D02G008200	0.711165	0.00950953
KN9204-Specific	chr1D:4200063-4200318	TraesCS1D02G008300	0.713045	0.0092365
KN9204-Specific	chr1D:4201369-4202030	TraesCS1D02G007800	0.7945	0.00202053
KN9204-Specific	chr1D:4201369-4202030	TraesCS1D02G007900	0.64233	0.0243027
KN9204-Specific	chr1D:4201369-4202030	TraesCS1D02G008100	0.864973	0.000280557
KN9204-Specific	chr1D:4227784-4228237	TraesCS1D02G007800	0.926999	1.44313e-05
KN9204-Specific	chr1D:4227784-4228237	TraesCS1D02G007900	0.587812	0.0444285
KN9204-Specific	chr1D:4227784-4228237	TraesCS1D02G008100	0.849525	0.000469267
KN9204-Specific	chr1D:4228353-4228515	TraesCS1D02G007800	0.920634	2.16817e-05
KN9204-Specific	chr1D:4228353-4228515	TraesCS1D02G007900	0.701886	0.0109465
KN9204-Specific	chr1D:4228353-4228515	TraesCS1D02G008100	0.938518	6.23657e-06
KN9204-Specific	chr1D:4228353-4228515	TraesCS1D02G008200	0.686119	0.01375
KN9204-Specific	chr1D:4228353-4228515	TraesCS1D02G008300	0.685578	0.0138547
KN9204-Specific	chr1D:4229936-4230048	TraesCS1D02G007800	0.899973	6.653e-05
KN9204-Specific	chr1D:4229936-4230048	TraesCS1D02G007900	0.620285	0.0314076
KN9204-Specific	chr1D:4229936-4230048	TraesCS1D02G008100	0.919868	2.27182e-05
KN9204-Specific	chr1D:4230136-4230491	TraesCS1D02G007800	0.90321	5.67573e-05
KN9204-Specific	chr1D:4230136-4230491	TraesCS1D02G007900	0.605705	0.0368573
KN9204-Specific	chr1D:4230136-4230491	TraesCS1D02G008100	0.897601	7.44966e-05
KN9204-Specific	chr1D:4230602-4231363	TraesCS1D02G007800	0.895656	8.15704e-05
KN9204-Specific	chr1D:4230602-4231363	TraesCS1D02G007900	0.633254	0.0270691
KN9204-Specific	chr1D:4230602-4231363	TraesCS1D02G008100	0.926403	1.50153e-05
KN9204-Specific	chr1D:4230602-4231363	TraesCS1D02G008200	0.576155	0.0499156
KN9204-Specific	chr1D:4230602-4231363	TraesCS1D02G008300	0.576383	0.0498042
KN9204-Specific	chr1D:4233068-4233199	TraesCS1D02G007800	0.68546	0.0138778
KN9204-Specific	chr1D:4233068-4233199	TraesCS1D02G007900	0.673408	0.0163702
KN9204-Specific	chr1D:4233068-4233199	TraesCS1D02G008100	0.918424	2.47788e-05
KN9204-Specific	chr1D:4233068-4233199	TraesCS1D02G008200	0.685202	0.0139279
KN9204-Specific	chr1D:4233068-4233199	TraesCS1D02G008300	0.694402	0.0122183
KN9204-Specific	chr1D:4233564-4233747	TraesCS1D02G007800	0.810814	0.00137596
KN9204-Specific	chr1D:4233564-4233747	TraesCS1D02G007900	0.728656	0.0071888
KN9204-Specific	chr1D:4233564-4233747	TraesCS1D02G008100	0.954748	1.38485e-06
KN9204-Specific	chr1D:4233564-4233747	TraesCS1D02G008200	0.638879	0.0253291
KN9204-Specific	chr1D:4233564-4233747	TraesCS1D02G008300	0.650146	0.0220898
KN9204-Specific	chr1D:4241544-4242168	TraesCS1D02G007800	0.907521	4.55339e-05
KN9204-Specific	chr1D:4241544-4242168	TraesCS1D02G007900	0.670568	0.0170024
KN9204-Specific	chr1D:4241544-4242168	TraesCS1D02G008100	0.940115	5.48278e-06
KN9204-Specific	chr1D:4241544-4242168	TraesCS1D02G008200	0.667598	0.0176827
KN9204-Specific	chr1D:4241544-4242168	TraesCS1D02G008300	0.676397	0.0157237
KN9204-Specific	chr1D:4243046-4244465	TraesCS1D02G007800	0.931936	1.02548e-05
KN9204-Specific	chr1D:4243046-4244465	TraesCS1D02G007900	0.671239	0.0168517
KN9204-Specific	chr1D:4243046-4244465	TraesCS1D02G008100	0.953105	1.65061e-06
KN9204-Specific	chr1D:4251739-4252266	TraesCS1D02G007800	0.909184	4.17033e-05
KN9204-Specific	chr1D:4251739-4252266	TraesCS1D02G007900	0.735675	0.00638843
KN9204-Specific	chr1D:4251739-4252266	TraesCS1D02G008000	0.594344	0.0415478
KN9204-Specific	chr1D:4251739-4252266	TraesCS1D02G008100	0.970401	1.70244e-07
KN9204-Specific	chr1D:4251739-4252266	TraesCS1D02G008200	0.681233	0.0147175
KN9204-Specific	chr1D:4251739-4252266	TraesCS1D02G008300	0.690443	0.0129337
KN9204-Specific	chr1D:4271216-4271732	TraesCS1D02G007800	0.900276	6.55631e-05
KN9204-Specific	chr1D:4271216-4271732	TraesCS1D02G007900	0.582848	0.0467103
KN9204-Specific	chr1D:4271216-4271732	TraesCS1D02G008100	0.81384	0.00127629
KN9204-Specific	chr1D:4274445-4274748	TraesCS1D02G007800	0.842003	0.000590981
KN9204-Specific	chr1D:4274445-4274748	TraesCS1D02G007900	0.706628	0.0101934
KN9204-Specific	chr1D:4274445-4274748	TraesCS1D02G008000	0.69035	0.0129509
KN9204-Specific	chr1D:4274445-4274748	TraesCS1D02G008100	0.886573	0.000121875
KN9204-Specific	chr1D:4274445-4274748	TraesCS1D02G008200	0.676876	0.0156218
KN9204-Specific	chr1D:4274445-4274748	TraesCS1D02G008300	0.678641	0.0152507
KN9204-Specific	chr1D:4276771-4277185	TraesCS1D02G007800	0.842857	0.000576037
KN9204-Specific	chr1D:4276771-4277185	TraesCS1D02G007900	0.667853	0.0176236
KN9204-Specific	chr1D:4276771-4277185	TraesCS1D02G008100	0.94042	5.34709e-06
KN9204-Specific	chr1D:4276771-4277185	TraesCS1D02G008200	0.623337	0.0303446
KN9204-Specific	chr1D:4276771-4277185	TraesCS1D02G008300	0.637087	0.0258744
KN9204-Specific	chr1D:4296704-4297371	TraesCS1D02G007800	0.900094	6.61437e-05
KN9204-Specific	chr1D:4296704-4297371	TraesCS1D02G007900	0.705497	0.0103694
KN9204-Specific	chr1D:4296704-4297371	TraesCS1D02G008100	0.951603	1.9274e-06
KN9204-Specific	chr1D:4296704-4297371	TraesCS1D02G008200	0.646225	0.0231807
KN9204-Specific	chr1D:4296704-4297371	TraesCS1D02G008300	0.649351	0.0223079
KN9204-Specific	chr1D:4298517-4298679	TraesCS1D02G007800	0.862491	0.000305979
KN9204-Specific	chr1D:4298517-4298679	TraesCS1D02G008100	0.829069	0.000855956
KN9204-Specific	chr1D:4298517-4298679	TraesCS1D02G008200	0.595631	0.0409965
KN9204-Specific	chr1D:4298517-4298679	TraesCS1D02G008300	0.588373	0.0441761
KN9204-Specific	chr1D:4299703-4299949	TraesCS1D02G007800	0.803554	0.00163951
KN9204-Specific	chr1D:4299703-4299949	TraesCS1D02G007900	0.668275	0.017526
KN9204-Specific	chr1D:4299703-4299949	TraesCS1D02G008100	0.906691	4.75439e-05
KN9204-Specific	chr1D:4299703-4299949	TraesCS1D02G008200	0.613823	0.033746
KN9204-Specific	chr1D:4299703-4299949	TraesCS1D02G008300	0.629104	0.0284071
KN9204-Specific	chr1D:4349670-4350073	TraesCS1D02G007800	0.857272	0.000365252
KN9204-Specific	chr1D:4349670-4350073	TraesCS1D02G008100	0.856318	0.00037698
KN9204-Specific	chr1D:4350743-4351168	TraesCS1D02G007800	0.909228	4.1606e-05
KN9204-Specific	chr1D:4350743-4351168	TraesCS1D02G008100	0.768179	0.00351892
KN9204-Specific	chr1D:4351458-4351657	TraesCS1D02G007800	0.823929	0.000983554
KN9204-Specific	chr1D:4351458-4351657	TraesCS1D02G008100	0.617315	0.0324674
KN9204-Specific	chr1D:4351458-4351657	TraesCS1D02G009000	0.652809	0.0213705
KN9204-Specific	chr1D:4354357-4355021	TraesCS1D02G007800	0.844006	0.000556421
KN9204-Specific	chr1D:4354357-4355021	TraesCS1D02G007900	0.685507	0.0138685
KN9204-Specific	chr1D:4354357-4355021	TraesCS1D02G008000	0.612283	0.0343215
KN9204-Specific	chr1D:4354357-4355021	TraesCS1D02G008100	0.93995	5.55709e-06
KN9204-Specific	chr1D:4354357-4355021	TraesCS1D02G008200	0.723182	0.00786337
KN9204-Specific	chr1D:4354357-4355021	TraesCS1D02G008300	0.730533	0.00696782
KN9204-Specific	chr1D:4356442-4356728	TraesCS1D02G007800	0.803248	0.00165141
KN9204-Specific	chr1D:4356442-4356728	TraesCS1D02G007900	0.624964	0.0297885
KN9204-Specific	chr1D:4356442-4356728	TraesCS1D02G008100	0.856718	0.000372023
KN9204-Specific	chr1D:4367395-4367718	TraesCS1D02G007800	0.729632	0.00707329
KN9204-Specific	chr1D:4367395-4367718	TraesCS1D02G008100	0.844685	0.000545066
KN9204-Specific	chr1D:4367395-4367718	TraesCS1D02G008200	0.617748	0.0323114
KN9204-Specific	chr1D:4367395-4367718	TraesCS1D02G008300	0.633214	0.0270816
KN9204-Specific	chr1D:4368019-4368271	TraesCS1D02G007800	0.66911	0.017334
KN9204-Specific	chr1D:4368019-4368271	TraesCS1D02G007900	0.638851	0.0253376
KN9204-Specific	chr1D:4368019-4368271	TraesCS1D02G008100	0.845437	0.00053271
KN9204-Specific	chr1D:4368019-4368271	TraesCS1D02G008200	0.611645	0.0345617
KN9204-Specific	chr1D:4368019-4368271	TraesCS1D02G008300	0.61865	0.0319878
KN9204-Specific	chr1D:4385659-4386769	TraesCS1D02G007800	0.834819	0.000728756
KN9204-Specific	chr1D:4385659-4386769	TraesCS1D02G007900	0.705846	0.0103149
KN9204-Specific	chr1D:4385659-4386769	TraesCS1D02G008000	0.684213	0.0141216
KN9204-Specific	chr1D:4385659-4386769	TraesCS1D02G008100	0.910159	3.95777e-05
KN9204-Specific	chr1D:4385659-4386769	TraesCS1D02G008200	0.789825	0.00224206
KN9204-Specific	chr1D:4385659-4386769	TraesCS1D02G008300	0.793458	0.00206839
KN9204-Specific	chr1D:4385659-4386769	TraesCS1D02G009192	0.954928	1.35796e-06
KN9204-Specific	chr1D:4399997-4400225	TraesCS1D02G007800	0.739932	0.00593682
KN9204-Specific	chr1D:4399997-4400225	TraesCS1D02G007900	0.608787	0.035653
KN9204-Specific	chr1D:4399997-4400225	TraesCS1D02G008100	0.858549	0.000349979
KN9204-Specific	chr1D:4399997-4400225	TraesCS1D02G008200	0.656982	0.020278
KN9204-Specific	chr1D:4399997-4400225	TraesCS1D02G008300	0.660257	0.0194496
KN9204-Specific	chr1D:4399997-4400225	TraesCS1D02G009192	0.886931	0.000120038
KN9204-Specific	chr1D:4400371-4400636	TraesCS1D02G007800	0.724469	0.00770079
KN9204-Specific	chr1D:4400371-4400636	TraesCS1D02G007900	0.660884	0.0192939
KN9204-Specific	chr1D:4400371-4400636	TraesCS1D02G008000	0.654634	0.0208876
KN9204-Specific	chr1D:4400371-4400636	TraesCS1D02G008100	0.874245	0.000199809
KN9204-Specific	chr1D:4400371-4400636	TraesCS1D02G008200	0.689878	0.0130383
KN9204-Specific	chr1D:4400371-4400636	TraesCS1D02G008300	0.711436	0.00946985
KN9204-Specific	chr1D:4400371-4400636	TraesCS1D02G009192	0.912902	3.40558e-05
KN9204-Specific	chr1D:4408089-4408425	TraesCS1D02G007800	0.696475	0.0118556
KN9204-Specific	chr1D:4408089-4408425	TraesCS1D02G007900	0.647925	0.022703
KN9204-Specific	chr1D:4408089-4408425	TraesCS1D02G008100	0.879733	0.00016139
KN9204-Specific	chr1D:4408089-4408425	TraesCS1D02G009192	0.853919	0.000407793
KN9204-Specific	chr1D:4408089-4408425	TraesCS1D02G009300	0.772902	0.00320223
KN9204-Specific	chr1D:4410269-4410636	TraesCS1D02G007800	0.733203	0.00666221
KN9204-Specific	chr1D:4410269-4410636	TraesCS1D02G008100	0.724739	0.00766691
KN9204-Specific	chr1D:4410269-4410636	TraesCS1D02G009192	0.734916	0.00647158
KN9204-Specific	chr1D:4432081-4432258	TraesCS1D02G007800	0.857745	0.000359539
KN9204-Specific	chr1D:4432081-4432258	TraesCS1D02G007900	0.648826	0.0224529
KN9204-Specific	chr1D:4432081-4432258	TraesCS1D02G008100	0.940718	5.21745e-06
KN9204-Specific	chr1D:4432081-4432258	TraesCS1D02G009192	0.925808	1.5616e-05
KN9204-Specific	chr1D:4432081-4432258	TraesCS1D02G009300	0.665624	0.0181457
KN9204-Specific	chr1D:4432608-4432924	TraesCS1D02G007800	0.912848	3.41583e-05
KN9204-Specific	chr1D:4432608-4432924	TraesCS1D02G007900	0.610401	0.0350339
KN9204-Specific	chr1D:4432608-4432924	TraesCS1D02G008100	0.881944	0.000147663
KN9204-Specific	chr1D:4432608-4432924	TraesCS1D02G008200	0.598557	0.0397618
KN9204-Specific	chr1D:4432608-4432924	TraesCS1D02G008300	0.595902	0.0408811
KN9204-Specific	chr1D:4432608-4432924	TraesCS1D02G009192	0.889661	0.000106737
KN9204-Specific	chr1D:4437617-4437844	TraesCS1D02G007800	0.777926	0.00288969
KN9204-Specific	chr1D:4437617-4437844	TraesCS1D02G007900	0.592575	0.0423146
KN9204-Specific	chr1D:4437617-4437844	TraesCS1D02G008100	0.866842	0.000262537
KN9204-Specific	chr1D:4437617-4437844	TraesCS1D02G009192	0.868693	0.000245581
KN9204-Specific	chr1D:4437617-4437844	TraesCS1D02G009300	0.652768	0.0213815
KN9204-Specific	chr1D:4439183-4439551	TraesCS1D02G007800	0.77382	0.00314331
KN9204-Specific	chr1D:4439183-4439551	TraesCS1D02G007900	0.730814	0.00693515
KN9204-Specific	chr1D:4439183-4439551	TraesCS1D02G008000	0.693388	0.0123988
KN9204-Specific	chr1D:4439183-4439551	TraesCS1D02G008100	0.944564	3.75551e-06
KN9204-Specific	chr1D:4439183-4439551	TraesCS1D02G008200	0.790954	0.00218695
KN9204-Specific	chr1D:4439183-4439551	TraesCS1D02G008300	0.79857	0.00184169
KN9204-Specific	chr1D:4439183-4439551	TraesCS1D02G009192	0.965483	3.64148e-07
KN9204-Specific	chr1D:4439948-4440075	TraesCS1D02G007800	0.83637	0.000697096
KN9204-Specific	chr1D:4439948-4440075	TraesCS1D02G007900	0.676815	0.0156347
KN9204-Specific	chr1D:4439948-4440075	TraesCS1D02G008100	0.939217	5.89746e-06
KN9204-Specific	chr1D:4439948-4440075	TraesCS1D02G008200	0.625987	0.0294428
KN9204-Specific	chr1D:4439948-4440075	TraesCS1D02G008300	0.630658	0.0279007
KN9204-Specific	chr1D:4439948-4440075	TraesCS1D02G009192	0.941394	4.93234e-06
KN9204-Specific	chr1D:4439948-4440075	TraesCS1D02G009300	0.613525	0.033857
KN9204-Specific	chr1D:4440671-4440783	TraesCS1D02G007800	0.766664	0.00362537
KN9204-Specific	chr1D:4440671-4440783	TraesCS1D02G008100	0.631896	0.0275019
KN9204-Specific	chr1D:4440671-4440783	TraesCS1D02G009192	0.606314	0.0366171
KN9204-Specific	chr1D:4440840-4441057	TraesCS1D02G007800	0.82335	0.000998799
KN9204-Specific	chr1D:4440840-4441057	TraesCS1D02G007900	0.708639	0.00988594
KN9204-Specific	chr1D:4440840-4441057	TraesCS1D02G008000	0.632357	0.0273544
KN9204-Specific	chr1D:4440840-4441057	TraesCS1D02G008100	0.958485	9.05734e-07
KN9204-Specific	chr1D:4440840-4441057	TraesCS1D02G008200	0.729061	0.00714067
KN9204-Specific	chr1D:4440840-4441057	TraesCS1D02G008300	0.736773	0.00626963
KN9204-Specific	chr1D:4440840-4441057	TraesCS1D02G009192	0.969363	2.01933e-07
KN9204-Specific	chr1D:4441905-4442160	TraesCS1D02G007800	0.805857	0.00155204
KN9204-Specific	chr1D:4441905-4442160	TraesCS1D02G007900	0.725183	0.00761154
KN9204-Specific	chr1D:4441905-4442160	TraesCS1D02G008000	0.618801	0.031934
KN9204-Specific	chr1D:4441905-4442160	TraesCS1D02G008100	0.953277	1.62102e-06
KN9204-Specific	chr1D:4441905-4442160	TraesCS1D02G008200	0.686949	0.0135905
KN9204-Specific	chr1D:4441905-4442160	TraesCS1D02G008300	0.702056	0.0109189
KN9204-Specific	chr1D:4441905-4442160	TraesCS1D02G009192	0.963904	4.5418e-07
KN9204-Specific	chr1D:4528267-4528549	TraesCS1D02G008100	0.9288	1.27762e-05
KN9204-Specific	chr1D:4528267-4528549	TraesCS1D02G008200	0.650631	0.0219576
KN9204-Specific	chr1D:4528267-4528549	TraesCS1D02G008300	0.657333	0.0201879
KN9204-Specific	chr1D:4528267-4528549	TraesCS1D02G009192	0.950246	2.20823e-06
KN9204-Specific	chr1D:4532189-4533257	TraesCS1D02G008100	0.966394	3.19061e-07
KN9204-Specific	chr1D:4532189-4533257	TraesCS1D02G008200	0.652204	0.0215323
KN9204-Specific	chr1D:4532189-4533257	TraesCS1D02G008300	0.656992	0.0202755
KN9204-Specific	chr1D:4532189-4533257	TraesCS1D02G009192	0.961869	5.95477e-07
KN9204-Specific	chr1D:4552427-4552539	TraesCS1D02G008100	0.778399	0.00286148
KN9204-Specific	chr1D:4552427-4552539	TraesCS1D02G008200	0.576	0.0499915
KN9204-Specific	chr1D:4552427-4552539	TraesCS1D02G008300	0.5767	0.049649
KN9204-Specific	chr1D:4552427-4552539	TraesCS1D02G009192	0.827458	0.000894476
KN9204-Specific	chr1D:4553336-4553571	TraesCS1D02G008100	0.755632	0.00447609
KN9204-Specific	chr1D:4553336-4553571	TraesCS1D02G009192	0.787978	0.00233447
KN9204-Specific	chr1D:4554081-4554284	TraesCS1D02G008100	0.906379	4.83186e-05
KN9204-Specific	chr1D:4554081-4554284	TraesCS1D02G008200	0.705819	0.0103191
KN9204-Specific	chr1D:4554081-4554284	TraesCS1D02G008300	0.712659	0.009292
KN9204-Specific	chr1D:4554081-4554284	TraesCS1D02G009192	0.934029	8.80329e-06
KN9204-Specific	chr1D:4554735-4555043	TraesCS1D02G008100	0.810995	0.00136983
KN9204-Specific	chr1D:4554735-4555043	TraesCS1D02G009192	0.821835	0.00103957
KN9204-Specific	chr1D:4569789-4570200	TraesCS1D02G008100	0.812642	0.00131507
KN9204-Specific	chr1D:4569789-4570200	TraesCS1D02G009192	0.786088	0.00243208
KN9204-Specific	chr1D:4569789-4570200	TraesCS1D02G009300	0.583882	0.0462282
KN9204-Specific	chr1D:4572941-4573145	TraesCS1D02G008100	0.918021	2.53792e-05
KN9204-Specific	chr1D:4572941-4573145	TraesCS1D02G008200	0.576371	0.0498098
KN9204-Specific	chr1D:4572941-4573145	TraesCS1D02G008300	0.593333	0.0419848
KN9204-Specific	chr1D:4572941-4573145	TraesCS1D02G009192	0.932661	9.73216e-06
KN9204-Specific	chr1D:4575356-4575543	TraesCS1D02G008100	0.890442	0.000103149
KN9204-Specific	chr1D:4575356-4575543	TraesCS1D02G008200	0.674683	0.016092
KN9204-Specific	chr1D:4575356-4575543	TraesCS1D02G008300	0.690045	0.0130074
KN9204-Specific	chr1D:4575356-4575543	TraesCS1D02G009192	0.930742	1.11631e-05
KN9204-Specific	chr1D:4594325-4595120	TraesCS1D02G008200	0.690034	0.0130093
KN9204-Specific	chr1D:4594325-4595120	TraesCS1D02G008300	0.690941	0.0128421
KN9204-Specific	chr1D:4594325-4595120	TraesCS1D02G009192	0.944677	3.71784e-06
KN9204-Specific	chr1D:4596383-4596589	TraesCS1D02G008300	0.581166	0.0475016
KN9204-Specific	chr1D:4596383-4596589	TraesCS1D02G009192	0.899121	6.93099e-05
KN9204-Specific	chr1D:4596383-4596589	TraesCS1D02G009300	0.675405	0.0159361
KN9204-Specific	chr1D:4597456-4597715	TraesCS1D02G008200	0.583065	0.0466088
KN9204-Specific	chr1D:4597456-4597715	TraesCS1D02G008300	0.589846	0.0435171
KN9204-Specific	chr1D:4597456-4597715	TraesCS1D02G009192	0.896847	7.71788e-05
KN9204-Specific	chr1D:4610039-4610175	TraesCS1D02G009192	0.791233	0.00217347
KN9204-Specific	chr1D:4623504-4624579	TraesCS1D02G008200	0.697131	0.0117426
KN9204-Specific	chr1D:4623504-4624579	TraesCS1D02G008300	0.704672	0.0104993
KN9204-Specific	chr1D:4623504-4624579	TraesCS1D02G009192	0.963073	5.08253e-07
KN9204-Specific	chr1D:4639091-4639906	TraesCS1D02G008200	0.661674	0.019099
KN9204-Specific	chr1D:4639091-4639906	TraesCS1D02G008300	0.668208	0.0175414
KN9204-Specific	chr1D:4639091-4639906	TraesCS1D02G009192	0.954128	1.48072e-06
KN9204-Specific	chr1D:4639091-4639906	TraesCS1D02G009406	0.591606	0.042739
KN9204-Specific	chr1D:4643451-4643782	TraesCS1D02G008200	0.630302	0.0280161
KN9204-Specific	chr1D:4643451-4643782	TraesCS1D02G008300	0.633548	0.026976
KN9204-Specific	chr1D:4643451-4643782	TraesCS1D02G009192	0.938545	6.22317e-06
KN9204-Specific	chr1D:4645381-4645505	TraesCS1D02G009192	0.927908	1.35759e-05
KN9204-Specific	chr1D:4645381-4645505	TraesCS1D02G009300	0.58153	0.0473297
KN9204-Specific	chr1D:4666886-4667097	TraesCS1D02G008200	0.753717	0.00463784
KN9204-Specific	chr1D:4666886-4667097	TraesCS1D02G008300	0.765274	0.0037252
KN9204-Specific	chr1D:4666886-4667097	TraesCS1D02G009192	0.932884	9.57602e-06
KN9204-Specific	chr1D:4666886-4667097	TraesCS1D02G009406	0.73933	0.00599916
[truncated: 56,495 more rows]
