# Supplementary material for: Epigenetic modifications regulate cultivar-specific root development and metabolic adaptation to nitrogen availability in wheat
Source: Nat Commun. 2023 Dec 12;14:8238. doi: 10.1038/s41467-023-44003-6 (PMC10716289; doi:10.1038/s41467-023-44003-6)
Supplement: Supplementary file 8 — Supplementary Data 5 [file 41467_2023_44003_MOESM8_ESM.xlsx]

## Sheet: Supplementary Data 5
Distal regulations of DEGs in QMRL-7B
DEGs in QMRL-7B	DEG category	Cultivar-specific distal regulator (H3K27ac peaks)
TraesCS7B02G280700	Higher in KN9204	chr7B:513717830-513717966
TraesCS7B02G285800	Higher in KN9204	chr7B:521117425-521117663
TraesCS7B02G317800	Higher in KN9204	chr7B:567986795-567987541
TraesCS7B02G326500	Higher in KN9204	chr7B:579819742-579820006
TraesCS7B02G326500	Higher in KN9204	chr7B:579821201-579821384
TraesCS7B02G326500	Higher in KN9204	chr7B:579829989-579830194
TraesCS7B02G326500	Higher in KN9204	chr7B:579849356-579849572
TraesCS7B02G326500	Higher in KN9204	chr7B:580156380-580156898
TraesCS7B02G326500	Higher in KN9204	chr7B:580157552-580158284
TraesCS7B02G326500	Higher in KN9204	chr7B:580611222-580611444
TraesCS7B02G326900	Higher in KN9204	chr7B:580857569-580858849
TraesCS7B02G330500	Higher in KN9204	chr7B:585655054-585655547
TraesCS7B02G330500	Higher in KN9204	chr7B:586048945-586049213
TraesCS7B02G330500	Higher in KN9204	chr7B:586049807-586049980
TraesCS7B02G330500	Higher in KN9204	chr7B:586052160-586052649
TraesCS7B02G330500	Higher in KN9204	chr7B:586062683-586063001
TraesCS7B02G330500	Higher in KN9204	chr7B:586088858-586089439
TraesCS7B02G330500	Higher in KN9204	chr7B:586089745-586090007
TraesCS7B02G330500	Higher in KN9204	chr7B:586099172-586099741
TraesCS7B02G330500	Higher in KN9204	chr7B:586100277-586100470
TraesCS7B02G330600	Higher in KN9204	chr7B:585655054-585655547
TraesCS7B02G330600	Higher in KN9204	chr7B:586048945-586049213
TraesCS7B02G330600	Higher in KN9204	chr7B:586049807-586049980
TraesCS7B02G330600	Higher in KN9204	chr7B:586052160-586052649
TraesCS7B02G330600	Higher in KN9204	chr7B:586062683-586063001
TraesCS7B02G330600	Higher in KN9204	chr7B:586088858-586089439
TraesCS7B02G330600	Higher in KN9204	chr7B:586089745-586090007
TraesCS7B02G330600	Higher in KN9204	chr7B:586099172-586099741
TraesCS7B02G330600	Higher in KN9204	chr7B:586100277-586100470
TraesCS7B02G332800	Higher in KN9204	chr7B:587921396-587921777
TraesCS7B02G332800	Higher in KN9204	chr7B:587967557-587967669
TraesCS7B02G332800	Higher in KN9204	chr7B:588051189-588051517
TraesCS7B02G332800	Higher in KN9204	chr7B:588054736-588054971
TraesCS7B02G332800	Higher in KN9204	chr7B:588060124-588060409
TraesCS7B02G332800	Higher in KN9204	chr7B:588065569-588065872
TraesCS7B02G332800	Higher in KN9204	chr7B:588066560-588067239
TraesCS7B02G332800	Higher in KN9204	chr7B:588075630-588076400
TraesCS7B02G332800	Higher in KN9204	chr7B:588154179-588154867
TraesCS7B02G332800	Higher in KN9204	chr7B:588248464-588248587
TraesCS7B02G332800	Higher in KN9204	chr7B:588273282-588273418
TraesCS7B02G332800	Higher in KN9204	chr7B:588279461-588279912
TraesCS7B02G333200	Higher in KN9204	chr7B:587921396-587921777
TraesCS7B02G333200	Higher in KN9204	chr7B:587967557-587967669
TraesCS7B02G333200	Higher in KN9204	chr7B:588051189-588051517
TraesCS7B02G333200	Higher in KN9204	chr7B:588054736-588054971
TraesCS7B02G333200	Higher in KN9204	chr7B:588066560-588067239
TraesCS7B02G333200	Higher in KN9204	chr7B:588154179-588154867
TraesCS7B02G333200	Higher in KN9204	chr7B:588248464-588248587
TraesCS7B02G334100	Higher in KN9204	chr7B:589112091-589112212
TraesCS7B02G334100	Higher in KN9204	chr7B:589112917-589113186
TraesCS7B02G334100	Higher in KN9204	chr7B:589127531-589127788
TraesCS7B02G334100	Higher in KN9204	chr7B:589131549-589131838
TraesCS7B02G334100	Higher in KN9204	chr7B:589133059-589133461
TraesCS7B02G334100	Higher in KN9204	chr7B:589135641-589135770
TraesCS7B02G334100	Higher in KN9204	chr7B:589136567-589136908
TraesCS7B02G334100	Higher in KN9204	chr7B:589393698-589393990
TraesCS7B02G334100	Higher in KN9204	chr7B:589400302-589401891
TraesCS7B02G334100	Higher in KN9204	chr7B:589461937-589462295
TraesCS7B02G334100	Higher in KN9204	chr7B:589709044-589709498
TraesCS7B02G334100	Higher in KN9204	chr7B:589940029-589940204
TraesCS7B02G334100	Higher in KN9204	chr7B:589950092-589950223
TraesCS7B02G334600	Higher in KN9204	chr7B:589393698-589393990
TraesCS7B02G334600	Higher in KN9204	chr7B:589400302-589401891
TraesCS7B02G334600	Higher in KN9204	chr7B:589407327-589407511
TraesCS7B02G334600	Higher in KN9204	chr7B:589461937-589462295
TraesCS7B02G334600	Higher in KN9204	chr7B:589709044-589709498
TraesCS7B02G334600	Higher in KN9204	chr7B:589907601-589907782
TraesCS7B02G334600	Higher in KN9204	chr7B:589940029-589940204
TraesCS7B02G334600	Higher in KN9204	chr7B:589942191-589942625
TraesCS7B02G334600	Higher in KN9204	chr7B:589950092-589950223
TraesCS7B02G334600	Higher in KN9204	chr7B:590026204-590026414
TraesCS7B02G334600	Higher in KN9204	chr7B:590028934-590029690
TraesCS7B02G334600	Higher in KN9204	chr7B:590035021-590035193
TraesCS7B02G334600	Higher in KN9204	chr7B:590037922-590038109
TraesCS7B02G334600	Higher in KN9204	chr7B:590042213-590042349
TraesCS7B02G334600	Higher in KN9204	chr7B:590100942-590101202
TraesCS7B02G334600	Higher in KN9204	chr7B:590125320-590125652
TraesCS7B02G334600	Higher in KN9204	chr7B:590130959-590131575
TraesCS7B02G334600	Higher in KN9204	chr7B:590132295-590132489
TraesCS7B02G334600	Higher in KN9204	chr7B:590149074-590149261
TraesCS7B02G334600	Higher in KN9204	chr7B:590152882-590153034
TraesCS7B02G334600	Higher in KN9204	chr7B:590158694-590158923
TraesCS7B02G335300	Higher in KN9204	chr7B:589940029-589940204
TraesCS7B02G335300	Higher in KN9204	chr7B:590026204-590026414
TraesCS7B02G335300	Higher in KN9204	chr7B:590037922-590038109
TraesCS7B02G335300	Higher in KN9204	chr7B:590100942-590101202
TraesCS7B02G335300	Higher in KN9204	chr7B:590125320-590125652
TraesCS7B02G335300	Higher in KN9204	chr7B:590130959-590131575
TraesCS7B02G335300	Higher in KN9204	chr7B:590132295-590132489
TraesCS7B02G335300	Higher in KN9204	chr7B:590152882-590153034
TraesCS7B02G337400	Higher in KN9204	chr7B:591970749-591971079
TraesCS7B02G337400	Higher in KN9204	chr7B:592320874-592321093
TraesCS7B02G337400	Higher in KN9204	chr7B:592402970-592403126
TraesCS7B02G337400	Higher in KN9204	chr7B:592403383-592403836
TraesCS7B02G337400	Higher in KN9204	chr7B:592403849-592404224
TraesCS7B02G337400	Higher in KN9204	chr7B:592422484-592422680
TraesCS7B02G337400	Higher in KN9204	chr7B:592426820-592427178
TraesCS7B02G337400	Higher in KN9204	chr7B:592516737-592516950
TraesCS7B02G337400	Higher in KN9204	chr7B:592517617-592517828
TraesCS7B02G337400	Higher in KN9204	chr7B:592546053-592546458
TraesCS7B02G337400	Higher in KN9204	chr7B:592592983-592593114
TraesCS7B02G337400	Higher in KN9204	chr7B:592594058-592594232
TraesCS7B02G337400	Higher in KN9204	chr7B:592612654-592612841
TraesCS7B02G337400	Higher in KN9204	chr7B:592624030-592624168
TraesCS7B02G337400	Higher in KN9204	chr7B:592630844-592631348
TraesCS7B02G337400	Higher in KN9204	chr7B:592639868-592640084
TraesCS7B02G337400	Higher in KN9204	chr7B:592642866-592643314
TraesCS7B02G337400	Higher in KN9204	chr7B:592660759-592661071
TraesCS7B02G337400	Higher in KN9204	chr7B:592661606-592661755
TraesCS7B02G337400	Higher in KN9204	chr7B:592674159-592675030
TraesCS7B02G337400	Higher in KN9204	chr7B:592685900-592686460
TraesCS7B02G337400	Higher in KN9204	chr7B:592686930-592687136
TraesCS7B02G337400	Higher in KN9204	chr7B:592687437-592687617
TraesCS7B02G337400	Higher in KN9204	chr7B:592703576-592703787
TraesCS7B02G337400	Higher in KN9204	chr7B:592721847-592722031
TraesCS7B02G337500	Higher in KN9204	chr7B:592402970-592403126
TraesCS7B02G337500	Higher in KN9204	chr7B:592403383-592403836
TraesCS7B02G337500	Higher in KN9204	chr7B:592403849-592404224
TraesCS7B02G337500	Higher in KN9204	chr7B:592516737-592516950
TraesCS7B02G337500	Higher in KN9204	chr7B:592517617-592517828
TraesCS7B02G337500	Higher in KN9204	chr7B:592546053-592546458
TraesCS7B02G337500	Higher in KN9204	chr7B:592592983-592593114
TraesCS7B02G337500	Higher in KN9204	chr7B:592594058-592594232
TraesCS7B02G337500	Higher in KN9204	chr7B:592624030-592624168
TraesCS7B02G337500	Higher in KN9204	chr7B:592630844-592631348
TraesCS7B02G337500	Higher in KN9204	chr7B:592639868-592640084
TraesCS7B02G337500	Higher in KN9204	chr7B:592642866-592643314
TraesCS7B02G337500	Higher in KN9204	chr7B:592660759-592661071
TraesCS7B02G337500	Higher in KN9204	chr7B:592674159-592675030
TraesCS7B02G337500	Higher in KN9204	chr7B:592721847-592722031
TraesCS7B02G338900	Higher in KN9204	chr7B:592703576-592703787
TraesCS7B02G338900	Higher in KN9204	chr7B:592721847-592722031
TraesCS7B02G338900	Higher in KN9204	chr7B:593070356-593070783
TraesCS7B02G338900	Higher in KN9204	chr7B:593191893-593192852
TraesCS7B02G338900	Higher in KN9204	chr7B:593261307-593261465
TraesCS7B02G338900	Higher in KN9204	chr7B:593283835-593284147
TraesCS7B02G338900	Higher in KN9204	chr7B:593284327-593285270
TraesCS7B02G338900	Higher in KN9204	chr7B:593288448-593288601
TraesCS7B02G338900	Higher in KN9204	chr7B:593289700-593290265
TraesCS7B02G339100	Higher in KN9204	chr7B:593191893-593192852
TraesCS7B02G339100	Higher in KN9204	chr7B:593283835-593284147
TraesCS7B02G339100	Higher in KN9204	chr7B:593288448-593288601
TraesCS7B02G339100	Higher in KN9204	chr7B:593289700-593290265
TraesCS7B02G341300	Higher in KN9204	chr7B:595474532-595474755
TraesCS7B02G341300	Higher in KN9204	chr7B:595888142-595888332
TraesCS7B02G341300	Higher in KN9204	chr7B:595888598-595888870
TraesCS7B02G341300	Higher in KN9204	chr7B:595889521-595889718
TraesCS7B02G341300	Higher in KN9204	chr7B:595892857-595892993
TraesCS7B02G341300	Higher in KN9204	chr7B:596286237-596286422
TraesCS7B02G341300	Higher in KN9204	chr7B:596287529-596288106
TraesCS7B02G342100	Higher in KN9204	chr7B:597159164-597159344
TraesCS7B02G342100	Higher in KN9204	chr7B:597590403-597590620
TraesCS7B02G343300	Higher in KN9204	chr7B:598900023-598900185
TraesCS7B02G343300	Higher in KN9204	chr7B:598900758-598901074
TraesCS7B02G349900	Higher in KN9204	chr7B:606726456-606726912
TraesCS7B02G349900	Higher in KN9204	chr7B:606728214-606728555
TraesCS7B02G349900	Higher in KN9204	chr7B:606730835-606731221
TraesCS7B02G349900	Higher in KN9204	chr7B:607303171-607303504
TraesCS7B02G349900	Higher in KN9204	chr7B:607303918-607304354
TraesCS7B02G349900	Higher in KN9204	chr7B:607304617-607304738
TraesCS7B02G349900	Higher in KN9204	chr7B:607328261-607329492
TraesCS7B02G349900	Higher in KN9204	chr7B:607329711-607329856
TraesCS7B02G349900	Higher in KN9204	chr7B:607331818-607332680
TraesCS7B02G300500	Higher in J411	chr7B:537374995-537375414
TraesCS7B02G300500	Higher in J411	chr7B:537964917-537965267
TraesCS7B02G301900	Higher in J411	chr7B:538315750-538316178
TraesCS7B02G305500	Higher in J411	chr7B:547280776-547280995
TraesCS7B02G329400	Higher in J411	chr7B:584257479-584257834
TraesCS7B02G329400	Higher in J411	chr7B:584261260-584261533
TraesCS7B02G329400	Higher in J411	chr7B:584757991-584758139
TraesCS7B02G329400	Higher in J411	chr7B:584785598-584786148
TraesCS7B02G329600	Higher in J411	chr7B:584233838-584235019
TraesCS7B02G329600	Higher in J411	chr7B:584256798-584257074
TraesCS7B02G329600	Higher in J411	chr7B:584257479-584257834
TraesCS7B02G329600	Higher in J411	chr7B:584261260-584261533
TraesCS7B02G329600	Higher in J411	chr7B:584275113-584275494
TraesCS7B02G329600	Higher in J411	chr7B:584319761-584319890
TraesCS7B02G329600	Higher in J411	chr7B:584322453-584323057
TraesCS7B02G329600	Higher in J411	chr7B:584756809-584757186
TraesCS7B02G329600	Higher in J411	chr7B:584757991-584758139
TraesCS7B02G329600	Higher in J411	chr7B:584759320-584759804
TraesCS7B02G329600	Higher in J411	chr7B:584785598-584786148
TraesCS7B02G329600	Higher in J411	chr7B:584804348-584804595
TraesCS7B02G329700	Higher in J411	chr7B:584319761-584319890
TraesCS7B02G329700	Higher in J411	chr7B:584322453-584323057
TraesCS7B02G329700	Higher in J411	chr7B:584756809-584757186
TraesCS7B02G329700	Higher in J411	chr7B:584757991-584758139
TraesCS7B02G329700	Higher in J411	chr7B:584759320-584759804
TraesCS7B02G329700	Higher in J411	chr7B:584785598-584786148
TraesCS7B02G329700	Higher in J411	chr7B:584804348-584804595
TraesCS7B02G330400	Higher in J411	chr7B:585847116-585847481
TraesCS7B02G330400	Higher in J411	chr7B:585962439-585962766
TraesCS7B02G330400	Higher in J411	chr7B:585964007-585964545
TraesCS7B02G330400	Higher in J411	chr7B:585965384-585965489
TraesCS7B02G330400	Higher in J411	chr7B:585984315-585984578
TraesCS7B02G330400	Higher in J411	chr7B:585984636-585984741
TraesCS7B02G331000	Higher in J411	chr7B:585847116-585847481
TraesCS7B02G331000	Higher in J411	chr7B:585848909-585849379
TraesCS7B02G331000	Higher in J411	chr7B:585866789-585867401
TraesCS7B02G331000	Higher in J411	chr7B:585877173-585877954
TraesCS7B02G331000	Higher in J411	chr7B:585911442-585911832
TraesCS7B02G331000	Higher in J411	chr7B:585945979-585946671
TraesCS7B02G331000	Higher in J411	chr7B:585962439-585962766
TraesCS7B02G331000	Higher in J411	chr7B:585964007-585964545
TraesCS7B02G331000	Higher in J411	chr7B:585966744-585967808
TraesCS7B02G331000	Higher in J411	chr7B:585983899-585984087
TraesCS7B02G331000	Higher in J411	chr7B:585984315-585984578
TraesCS7B02G331000	Higher in J411	chr7B:585984636-585984741
TraesCS7B02G331000	Higher in J411	chr7B:585999340-585999680
TraesCS7B02G331000	Higher in J411	chr7B:586164489-586165432
TraesCS7B02G331000	Higher in J411	chr7B:586259594-586260040
TraesCS7B02G331000	Higher in J411	chr7B:586307495-586307759
TraesCS7B02G331000	Higher in J411	chr7B:586308347-586308643
TraesCS7B02G331000	Higher in J411	chr7B:586572106-586572495
TraesCS7B02G331000	Higher in J411	chr7B:586574638-586574901
TraesCS7B02G331000	Higher in J411	chr7B:586586219-586586759
TraesCS7B02G331000	Higher in J411	chr7B:586689844-586690094
TraesCS7B02G331000	Higher in J411	chr7B:586690570-586691010
TraesCS7B02G331000	Higher in J411	chr7B:586695121-586695419
TraesCS7B02G331000	Higher in J411	chr7B:586695965-586696326
TraesCS7B02G331000	Higher in J411	chr7B:586696607-586696742
TraesCS7B02G331000	Higher in J411	chr7B:586696890-586697641
TraesCS7B02G331000	Higher in J411	chr7B:586703497-586704519
TraesCS7B02G331000	Higher in J411	chr7B:586727018-586727350
TraesCS7B02G331000	Higher in J411	chr7B:586731058-586731300
TraesCS7B02G331000	Higher in J411	chr7B:586731758-586732019
TraesCS7B02G331000	Higher in J411	chr7B:586734334-586734439
TraesCS7B02G331000	Higher in J411	chr7B:586833337-586834388
TraesCS7B02G331200	Higher in J411	chr7B:586164489-586165432
TraesCS7B02G331200	Higher in J411	chr7B:586259594-586260040
TraesCS7B02G331200	Higher in J411	chr7B:586303747-586303937
TraesCS7B02G331200	Higher in J411	chr7B:586306308-586306534
TraesCS7B02G331200	Higher in J411	chr7B:586306898-586307128
TraesCS7B02G331200	Higher in J411	chr7B:586307495-586307759
TraesCS7B02G331200	Higher in J411	chr7B:586308347-586308643
TraesCS7B02G331200	Higher in J411	chr7B:586572106-586572495
TraesCS7B02G331200	Higher in J411	chr7B:586574638-586574901
TraesCS7B02G331200	Higher in J411	chr7B:586586219-586586759
TraesCS7B02G331200	Higher in J411	chr7B:586689844-586690094
TraesCS7B02G331200	Higher in J411	chr7B:586690570-586691010
TraesCS7B02G331200	Higher in J411	chr7B:586694957-586695099
TraesCS7B02G331200	Higher in J411	chr7B:586695121-586695419
TraesCS7B02G331200	Higher in J411	chr7B:586695965-586696326
TraesCS7B02G331200	Higher in J411	chr7B:586696607-586696742
TraesCS7B02G331200	Higher in J411	chr7B:586696890-586697641
TraesCS7B02G331200	Higher in J411	chr7B:586698813-586698918
TraesCS7B02G331200	Higher in J411	chr7B:586703497-586704519
TraesCS7B02G331200	Higher in J411	chr7B:586725883-586726156
TraesCS7B02G331200	Higher in J411	chr7B:586727018-586727350
TraesCS7B02G331200	Higher in J411	chr7B:586731058-586731300
TraesCS7B02G331200	Higher in J411	chr7B:586731758-586732019
TraesCS7B02G331200	Higher in J411	chr7B:586734334-586734439
TraesCS7B02G331200	Higher in J411	chr7B:586824883-586824997
TraesCS7B02G331200	Higher in J411	chr7B:586833337-586834388
TraesCS7B02G331200	Higher in J411	chr7B:586838379-586839172
TraesCS7B02G331200	Higher in J411	chr7B:586842742-586842900
TraesCS7B02G331200	Higher in J411	chr7B:586930682-586931765
TraesCS7B02G331200	Higher in J411	chr7B:586936267-586936560
TraesCS7B02G331200	Higher in J411	chr7B:586937082-586937535
TraesCS7B02G331200	Higher in J411	chr7B:586939406-586939648
TraesCS7B02G331200	Higher in J411	chr7B:586961878-586962027
TraesCS7B02G331600	Higher in J411	chr7B:586259594-586260040
TraesCS7B02G331600	Higher in J411	chr7B:586303747-586303937
TraesCS7B02G331600	Higher in J411	chr7B:586306308-586306534
TraesCS7B02G331600	Higher in J411	chr7B:586306898-586307128
TraesCS7B02G331600	Higher in J411	chr7B:586307495-586307759
TraesCS7B02G331600	Higher in J411	chr7B:586308347-586308643
TraesCS7B02G331600	Higher in J411	chr7B:586572106-586572495
TraesCS7B02G331600	Higher in J411	chr7B:586574638-586574901
TraesCS7B02G331600	Higher in J411	chr7B:586586219-586586759
TraesCS7B02G331600	Higher in J411	chr7B:586689844-586690094
TraesCS7B02G331600	Higher in J411	chr7B:586690570-586691010
TraesCS7B02G331600	Higher in J411	chr7B:586694957-586695099
TraesCS7B02G331600	Higher in J411	chr7B:586695121-586695419
TraesCS7B02G331600	Higher in J411	chr7B:586695965-586696326
TraesCS7B02G331600	Higher in J411	chr7B:586696607-586696742
TraesCS7B02G331600	Higher in J411	chr7B:586696890-586697641
TraesCS7B02G331600	Higher in J411	chr7B:586698813-586698918
TraesCS7B02G331600	Higher in J411	chr7B:586703497-586704519
TraesCS7B02G331600	Higher in J411	chr7B:586725883-586726156
TraesCS7B02G331600	Higher in J411	chr7B:586727018-586727350
TraesCS7B02G331600	Higher in J411	chr7B:586731058-586731300
TraesCS7B02G331600	Higher in J411	chr7B:586731758-586732019
TraesCS7B02G331600	Higher in J411	chr7B:586734334-586734439
TraesCS7B02G331600	Higher in J411	chr7B:586824883-586824997
TraesCS7B02G331600	Higher in J411	chr7B:586833337-586834388
TraesCS7B02G331600	Higher in J411	chr7B:586838379-586839172
TraesCS7B02G331600	Higher in J411	chr7B:586842742-586842900
TraesCS7B02G331600	Higher in J411	chr7B:586930682-586931765
TraesCS7B02G331600	Higher in J411	chr7B:586936267-586936560
TraesCS7B02G331600	Higher in J411	chr7B:586937082-586937535
TraesCS7B02G331600	Higher in J411	chr7B:586939406-586939648
TraesCS7B02G331600	Higher in J411	chr7B:586961878-586962027
TraesCS7B02G331700	Higher in J411	chr7B:586259594-586260040
TraesCS7B02G331700	Higher in J411	chr7B:586303747-586303937
TraesCS7B02G331700	Higher in J411	chr7B:586306308-586306534
TraesCS7B02G331700	Higher in J411	chr7B:586306898-586307128
TraesCS7B02G331700	Higher in J411	chr7B:586307495-586307759
TraesCS7B02G331700	Higher in J411	chr7B:586308347-586308643
TraesCS7B02G331700	Higher in J411	chr7B:586572106-586572495
TraesCS7B02G331700	Higher in J411	chr7B:586574638-586574901
TraesCS7B02G331700	Higher in J411	chr7B:586586219-586586759
TraesCS7B02G331700	Higher in J411	chr7B:586689844-586690094
TraesCS7B02G331700	Higher in J411	chr7B:586690570-586691010
TraesCS7B02G331700	Higher in J411	chr7B:586694957-586695099
TraesCS7B02G331700	Higher in J411	chr7B:586695121-586695419
TraesCS7B02G331700	Higher in J411	chr7B:586695965-586696326
TraesCS7B02G331700	Higher in J411	chr7B:586696607-586696742
TraesCS7B02G331700	Higher in J411	chr7B:586696890-586697641
TraesCS7B02G331700	Higher in J411	chr7B:586698813-586698918
TraesCS7B02G331700	Higher in J411	chr7B:586703497-586704519
TraesCS7B02G331700	Higher in J411	chr7B:586725883-586726156
TraesCS7B02G331700	Higher in J411	chr7B:586727018-586727350
TraesCS7B02G331700	Higher in J411	chr7B:586731058-586731300
TraesCS7B02G331700	Higher in J411	chr7B:586731758-586732019
TraesCS7B02G331700	Higher in J411	chr7B:586734334-586734439
TraesCS7B02G331700	Higher in J411	chr7B:586824883-586824997
TraesCS7B02G331700	Higher in J411	chr7B:586833337-586834388
TraesCS7B02G331700	Higher in J411	chr7B:586838379-586839172
TraesCS7B02G331700	Higher in J411	chr7B:586842742-586842900
TraesCS7B02G331700	Higher in J411	chr7B:586930682-586931765
TraesCS7B02G331700	Higher in J411	chr7B:586936267-586936560
TraesCS7B02G331700	Higher in J411	chr7B:586937082-586937535
TraesCS7B02G331700	Higher in J411	chr7B:586939406-586939648
TraesCS7B02G331700	Higher in J411	chr7B:586961878-586962027
TraesCS7B02G332200	Higher in J411	chr7B:587937433-587937701
TraesCS7B02G332200	Higher in J411	chr7B:587937942-587938675
TraesCS7B02G332200	Higher in J411	chr7B:587939514-587939727
TraesCS7B02G333400	Higher in J411	chr7B:588822543-588823021
TraesCS7B02G333400	Higher in J411	chr7B:588823188-588823409
TraesCS7B02G333400	Higher in J411	chr7B:588846573-588846882
TraesCS7B02G333400	Higher in J411	chr7B:588847251-588847596
TraesCS7B02G333400	Higher in J411	chr7B:588855240-588855457
TraesCS7B02G333400	Higher in J411	chr7B:588857544-588857957
TraesCS7B02G333400	Higher in J411	chr7B:588872683-588873403
TraesCS7B02G316900	Higher in J411	chr7B:566618891-566619464
