# Supplementary material for: Epigenetic modifications regulate cultivar-specific root development and metabolic adaptation to nitrogen availability in wheat
Source: Nat Commun. 2023 Dec 12;14:8238. doi: 10.1038/s41467-023-44003-6 (PMC10716289; doi:10.1038/s41467-023-44003-6)
Supplement: Supplementary file 9 — Supplementary Data 6 [file 41467_2023_44003_MOESM9_ESM.xlsx]

## Sheet: Supplementary Data 6
ERFs in QTL
Gene ID	Arabidopsis homologous	Name	QTLs
TraesCS6B02G237700	AT1G12980	ESR1	Rdw(Root dry weight)
TraesCS6B02G210300	AT1G15360	SHN1	Rdw(Root dry weight)
TraesCS7B02G277800	AT1G15360	SHN1	MRL(Maximum Root Length)/Nup(N uptake)
TraesCS6B02G237700	AT1G24590	DRNL	Rdw(Root dry weight)
TraesCS6B02G199800	AT1G50640	ERF3	Rdw(Root dry weight)
TraesCS6B02G199800	AT3G20310	ERF7	Rdw(Root dry weight)
TraesCS6B02G210300	AT5G11190	SHN2	Rdw(Root dry weight)
TraesCS7B02G277800	AT5G11190	SHN2	MRL(Maximum Root Length)/Nup(N uptake)
TraesCS6B02G210300	AT5G25390	SHN3	Rdw(Root dry weight)
TraesCS7B02G277800	AT5G25390	SHN3	MRL(Maximum Root Length)/Nup(N uptake)
