# Supplementary material for: Epigenetic modifications regulate cultivar-specific root development and metabolic adaptation to nitrogen availability in wheat
Source: Nat Commun. 2023 Dec 12;14:8238. doi: 10.1038/s41467-023-44003-6 (PMC10716289; doi:10.1038/s41467-023-44003-6)
Supplement: Supplementary file 10 — Supplementary Data 7 [file 41467_2023_44003_MOESM10_ESM.xlsx]

## Sheet: Supplementary Data 7
Primer used in this study
Primer usage	Primer Name	Sequence(5`-3`)
TaSWN-crgenotyping	SWN-Check-F	TCCTCGTCCAAGGCCTCCGAC
TaSWN-crgenotyping	SWN-Check-A-R	AATTCTGTAGATGCGGTCGGTGCTC
TaSWN-crgenotyping	SWN-Check-B-R	AGGTCAAAACAGGACACAGGCACAC
TaSWN-crgenotyping	SWN-Check-D-R	TGCCAAAACACCACACAGGGCTC
Luciferase reporter construction	XR-F	GGCCGGTGGCCTGTAACT
Luciferase reporter construction	XR-R	AGCTACTGGAGTACCCTATAACTAGCG
Luciferase reporter construction	HR-F	GATGATGATGATCGGTAAAACTTG
Luciferase reporter construction	HR-R	CCTTAATAATTAGTCAATGCTCCT
Protein interaction test	TaERF9_5B-F	ATGGCCATGGCCACTGCG
Protein interaction test	TaERF9_5B-R	TATGCTGGACTCGAAAATGGC
Protein interaction test	TaERF9_5D-F	ATGGCCACTGCGAACCAA
Protein interaction test	TaERF9_5D-R	TTATGCTGGACTCGAAAATG
Protein interaction test	TaBPC1_4A-F	ATGGACGACGACGGCA
Protein interaction test	TaBPC1_4A-R	TTACCTGATTGTTACAAACTTG
Protein interaction test	TaEMF2-2A.2-F	ATGTCAGGTCTGATGTCCTT
Protein interaction test	TaEMF2-2A.2-R	TCAAGATTGCTTGGGGTCCG
Protein interaction test	TaSWN-F	ATGGCGTCGTCCTCGTCCAA
Protein interaction test	TaSWN-R	AGAAGCATAATCATGTTTGC
Protein interaction test	AtBPC1-F	ATGGACGATGATGGATTTCG
Protein interaction test	AtBPC1-R	TTATCTGATCGTGACAAACT
Protein interaction test	AtEMF2-F	ATGCCAGGCATTCCTCTT
Protein interaction test	AtEMF2-R	TCAAATTTGGAGCTGTTCGA
Protein interaction test	AtSWN-F	ATGGTGACGGACGATAGCAA
Protein interaction test	AtSWN-R	TCAATGAGATTGGTGCTTTC
