# Supplementary material for: Epigenetic modifications regulate cultivar-specific root development and metabolic adaptation to nitrogen availability in wheat
Source: Nat Commun. 2023 Dec 12;14:8238. doi: 10.1038/s41467-023-44003-6 (PMC10716289; doi:10.1038/s41467-023-44003-6)
Supplement: Supplementary file 12 — Source Data [file 41467_2023_44003_MOESM12_ESM.xlsx]

## Sheet: figure1b
State	K27me3	K9me3	K4me3	K27ac	K36me3	Genome Coverage	TSS_3K	TSS	Exon	Gene	TES	TES_1.5k	Intergenic	TE	CACTA	Harbinger	Helitron	Mariner	Mutator	Unclassified_class_2	Unclassified_with_TIRs	hAT	Copia	Gypsy	LINE	Unclassified_LTR-RT
1	0.0749691	0.070961	0.876479	0.70524	0.0905665	0.42596	0.968631	0.50335	0.629031	0.432645	0.74498	0.679694	0.229214	0.0637534	0.0409131	0.100775	0.000604426	0.158909	0.11679	0.219242	0.135722	0.137864	0.0406643	0.0783512	0.000335352	0.0803243
2	0.819788	0.0945967	0.669192	0.567	0.0435419	0.51008	0.73337	0.250242	0.335132	0.250308	0.533398	0.468227	0.414727	0.0450845	0.0600212	0.215727	0.00965429	0.388883	0.26097	0.334362	0.247235	0.412027	0.0246325	0	0.0760859	0.0403696
3	0.00462045	0.00184146	0.0129247	0.0335617	0.0065657	3.02274	0.919662	0.027096	0.145078	0.205019	0.386004	0.598268	0.397001	0.229819	0.132164	0.842096	0.161548	0.826911	0.82018	0.483676	0.407513	0.700262	0.182225	0.11457	0.148916	0.104092
4	0.0396204	0.0270518	0.065353	0.792995	0.0352881	0.80297	0.919585	0.088695	0.384366	0.359312	0.99641	0.991927	0.25662	0.079265	0.0679369	0.479488	0.0782414	0.691657	0.211186	0.514694	0.376086	0.443045	0.0261169	0.035351	0.0473543	0.078803
5	0.11013	0.411355	0.989156	0.989638	0.99488	0.48286	0.858279	0.998222	0.998717	0.743795	0.271612	0.396945	0.0953054	0.0407431	0.0475309	0	0.0392607	0.0507329	0	0.0730593	0.00702682	0.144103	0.0142775	0.0800283	0.00291488	0.0495499
6	0.0117431	0.0132579	0.470709	0.832011	0.942662	0.51986	0.636354	0.234796	0.72085	0.944219	0.361019	0.455268	0	0	0	0.0709242	0.140809	0.314396	0.0355413	0.122137	0.0756357	0.421774	0	0.0008969	0.119526	0
7	0.00218876	0.00120423	0.0288632	0.0263193	0.754421	0.50056	0.251778	0.0242288	0.443593	0.997655	0.12603	0.167554	0.0298116	0.0789896	0.0127387	0.140213	1	0.699344	0.0456504	0.148467	0.141725	0.797053	0.116244	0.0372031	0.220939	0.0736663
8	0.0399523	0.187304	0.632316	0.105465	0.984715	0.04429	0.240434	0.0632796	0.153336	0.787008	0.0293324	0.0710476	0.178449	0.510762	0.0225321	0.320099	0.575595	0.106103	0.0261263	0	0.293641	0.0810357	0.473226	0.315184	0.913173	0.7818
9	0.995268	0.86857	0.619938	0.226612	0.0437832	0.83834	0.407657	0.131156	0.184306	0.134502	0.205739	0.218415	0.600403	0.250663	0.302536	0.29215	0.00519545	0.108781	0.180802	0.217714	0.373747	0.0990473	0.202377	0.0806627	0.153453	0.266077
10	0.858693	0.536538	0.110013	0.774125	0.043841	0.06037	0.571732	0.0454469	0.0646196	0.0663663	0.123205	0.266481	0.60888	0.223137	0.24349	0.61029	0	0.346614	0.337061	0.269103	0.877319	0.247033	0.107446	0.0317269	0.15464	0.262304
11	0.997112	0.952156	0.981964	0.947582	0.261413	0.39189	0.500144	0.33345	0.491935	0.302059	0.216335	0.216072	0.463726	0.0749236	0.0702195	0.0653071	0.0103483	0.024727	0.0675809	0.103248	0.239761	0	0.0738165	0.00704395	0.0493115	0.234756
12	0.0304933	0.0136212	0.00158546	0.00258713	0.00023728	4.60267	0.217145	0.0100334	0.0236375	0.0404819	0.0701926	0.139594	0.719907	0.527356	0.764904	0.348515	0.125024	0.402438	0.779235	0.365398	0.256793	0.947419	0.522527	0.252211	0.177372	0.171126
13	0.70514	0.280349	0.0431744	0.0226276	0.00474615	2.0738	0.300831	0.0219056	0.0507142	0.0618898	0.141281	0.201686	0.676932	0.38353	0.552239	0.501117	0.144005	0.424322	0.445145	0.427618	0.29332	0.492232	0.338872	0.163688	0.225846	0.155927
14	0.0128281	0.232208	0.058101	0.0214277	0.0151823	2.77506	0.000939616	0.000178695	0	0	0	0	0.81695	0.841654	0.776142	0.0132599	0.0136165	0	0.0693189	1.12506	0.000456563	0.231517	0.501925	0.951837	0	0.632848
15	0.000333287	0.00311879	0.00144913	0.00106501	0.000252854	82.9486	0	0	0.000676307	0.0011605	0.00229358	0.00399625	0.815718	0.834834	0.915164	0.0838687	0.0795911	0.133901	0.309387	0.946944	0	0.400005	0.904817	0.764436	0.0307142	0.485956

## Sheet: figure1d
ca	com	tissue	ratio
Pr	N availability	root	0.527766
Pr	N availability	leaf	0.588771
Pr	N availability	seed	0.766408
Pr	N availability	root	0.605215
Pr	N availability	leaf	0.372363
Pr	N availability	seed	0.739151
Pr	Cultivar difference	root	0.576524
Pr	Cultivar difference	leaf	0.516463
Pr	Cultivar difference	seed	0.450171
Pr	Cultivar difference	root	0.485678
Pr	Cultivar difference	leaf	0.710917
Pr	Cultivar difference	seed	0.647039
Pr	N availability	root	0.663241
Pr	N availability	leaf	0.660503
Pr	N availability	seed	0.892613
Pr	N availability	root	0.781798
Pr	N availability	leaf	0.476884
Pr	N availability	seed	0.828669
Pr	Cultivar difference	root	0.789588
Pr	Cultivar difference	leaf	0.68455
Pr	Cultivar difference	seed	0.389681
Pr	Cultivar difference	root	0.708245
Pr	Cultivar difference	leaf	0.774383
Pr	Cultivar difference	seed	0.790707
Pr	N availability	root	0.312395
Pr	N availability	leaf	0.380555
Pr	N availability	seed	0.560257
Pr	N availability	root	0.547429
Pr	N availability	leaf	0.306349
Pr	N availability	seed	0.407297
Pr	Cultivar difference	root	0.588176
Pr	Cultivar difference	leaf	0.502583
Pr	Cultivar difference	seed	0.343185
Pr	Cultivar difference	root	0.415861
Pr	Cultivar difference	leaf	0.444836
Pr	Cultivar difference	seed	0.460687
Pr	N availability	root	0.481609
Pr	N availability	leaf	0.64694
Pr	N availability	seed	0.824083
Pr	N availability	root	0.70924
Pr	N availability	leaf	0.616006
Pr	N availability	seed	0.640735
Pr	Cultivar difference	root	0.553693
Pr	Cultivar difference	leaf	0.672898
Pr	Cultivar difference	seed	0.618684
Pr	Cultivar difference	root	0.560777
Pr	Cultivar difference	leaf	0.523862
Pr	Cultivar difference	seed	0.855099
Tr	N availability	root	0.255119
Tr	N availability	leaf	0.324422
Tr	N availability	seed	0.370161
Tr	N availability	root	0.258418
Tr	N availability	leaf	0.207558
Tr	N availability	seed	0.33223
Tr	Cultivar difference	root	0.324923
Tr	Cultivar difference	leaf	0.254634
Tr	Cultivar difference	seed	0.401581
Tr	Cultivar difference	root	0.207888
Tr	Cultivar difference	leaf	0.352343
Tr	Cultivar difference	seed	0.340704
Tr	N availability	root	0.753794
Tr	N availability	leaf	0.689893
Tr	N availability	seed	0.8615
Tr	N availability	root	0.501973
Tr	N availability	leaf	0.698957
Tr	N availability	seed	0.538657
Tr	Cultivar difference	root	0.846763
Tr	Cultivar difference	leaf	0.564232
Tr	Cultivar difference	seed	0.749168
Tr	Cultivar difference	root	0.823007
Tr	Cultivar difference	leaf	0.472645
Tr	Cultivar difference	seed	0.849207
Tr	N availability	root	0.364201
Tr	N availability	leaf	0.064833
Tr	N availability	seed	0.902308
Tr	N availability	root	0.331478
Tr	N availability	leaf	0.129792
Tr	N availability	seed	0.512516
Tr	Cultivar difference	root	0.837205
Tr	Cultivar difference	leaf	0.599607
Tr	Cultivar difference	seed	0.396118
Tr	Cultivar difference	root	0.630772
Tr	Cultivar difference	leaf	0.199547
Tr	Cultivar difference	seed	0.77443
Tr	N availability	root	0.339176
Tr	N availability	leaf	0.465572
Tr	N availability	seed	0.92349
Tr	N availability	root	0.689947
Tr	N availability	leaf	0.534992
Tr	N availability	seed	0.658617
Tr	Cultivar difference	root	0.378458
Tr	Cultivar difference	leaf	0.85177
Tr	Cultivar difference	seed	0.318188
Tr	Cultivar difference	root	0.195946
Tr	Cultivar difference	leaf	0.686511
Tr	Cultivar difference	seed	0.737796
En	N availability	root	0.743358
En	N availability	leaf	0.760817
En	N availability	seed	0.379701
En	N availability	root	0.343986
En	N availability	leaf	0.616419
En	N availability	seed	0.26777
En	Cultivar difference	root	0.828853
En	Cultivar difference	leaf	0.637225
En	Cultivar difference	seed	0.858525
En	Cultivar difference	root	0.886675
En	Cultivar difference	leaf	0.765858
En	Cultivar difference	seed	0.690065
En	N availability	root	0.614893
En	N availability	leaf	0.655667
En	N availability	seed	0.932375
En	N availability	root	0.938275
En	N availability	leaf	0.911664
En	N availability	seed	0.8894
En	Cultivar difference	root	0.639009
En	Cultivar difference	leaf	0.956337
En	Cultivar difference	seed	0.857648
En	Cultivar difference	root	0.683055
En	Cultivar difference	leaf	0.673194
En	Cultivar difference	seed	0.896872
En	N availability	root	0.239738
En	N availability	leaf	0.21397
En	N availability	seed	0.390016
En	N availability	root	0.385761
En	N availability	leaf	0.335031
En	N availability	seed	0.422537
En	Cultivar difference	root	0.287621
En	Cultivar difference	leaf	0.647052
En	Cultivar difference	seed	0.836032
En	Cultivar difference	root	0.292721
En	Cultivar difference	leaf	0.393321
En	Cultivar difference	seed	0.460462
Re	N availability	root	0.313204
Re	N availability	leaf	0.28179
Re	N availability	seed	0.474018
Re	N availability	root	0.389002
Re	N availability	leaf	0.278585
Re	N availability	seed	0.292337
Re	Cultivar difference	root	0.551297
Re	Cultivar difference	leaf	0.388264
Re	Cultivar difference	seed	0.485267
Re	Cultivar difference	root	0.438124
Re	Cultivar difference	leaf	0.397245
Re	Cultivar difference	seed	0.487616
Re	N availability	root	0.533499
Re	N availability	leaf	0.503795
Re	N availability	seed	0.868937
Re	N availability	root	0.473881
Re	N availability	leaf	0.404069
Re	N availability	seed	0.687887
Re	Cultivar difference	root	0.617033
Re	Cultivar difference	leaf	0.528118
Re	Cultivar difference	seed	0.634295
Re	Cultivar difference	root	0.652549
Re	Cultivar difference	leaf	0.608892
Re	Cultivar difference	seed	0.780854
Re	N availability	root	0.658009
Re	N availability	leaf	0.708938
Re	N availability	seed	0.514176
Re	N availability	root	0.823877
Re	N availability	leaf	0.834394
Re	N availability	seed	0.515503
Re	Cultivar difference	root	0.955837
Re	Cultivar difference	leaf	0.665526
Re	Cultivar difference	seed	0.578379
Re	Cultivar difference	root	0.767706
Re	Cultivar difference	leaf	0.677278
Re	Cultivar difference	seed	0.484155
NS	N availability	root	0.025534
NS	N availability	leaf	0.032148
NS	N availability	seed	0.047431
NS	N availability	root	0.030333
NS	N availability	leaf	0.023942
NS	N availability	seed	0.0434
NS	Cultivar difference	root	0.046351
NS	Cultivar difference	leaf	0.047316
NS	Cultivar difference	seed	0.054848
NS	Cultivar difference	root	0.046685
NS	Cultivar difference	leaf	0.043343
NS	Cultivar difference	seed	0.047951

## Sheet: figure1e
	Cultivar difference						N availability
Histone	NN_Root	NN_Leaf	NN_Seed	LN_Root	LN_Leaf	LN_Seed	KN9204_Root	KN9204_Leaf	KN9204_Seed	J411_Root	J411_Leaf	J411_Seed
H3K27ac	0.680816	0.609167	0.633926	0.635674	0.647879	0.711599	0.576258	0.658399	0.6469	0.585986	0.542634	0.580192
H3K27me3	0.748886	0.645826	0.669036	0.570354	0.689042	0.5789	0.56456	0.527688	0.769007	0.594411	0.49708	0.624605
H3K4me3	0.518257	0.624874	0.518798	0.557821	0.624042	0.629234	0.432104	0.581854	0.524204	0.490298	0.560481	0.578548
H3K36me3	0.584383	0.553727	0.513369	0.452916	0.503451	0.477411	0.45257	0.414524	0.581836	0.372196	0.473579	0.396835
H2A.Z	0.558117	0.632664	0.613714	0.419181	0.532476	0.496934	0.443459	0.492908	0.509424	0.360213	0.450715	0.629532

## Sheet: figure1f
Promoter-H3K27ac	KN_NN_R	KN_LN_R	J4_NN_R	J4_LN_R	KN_NN_L	KN_LN_L	J4_NN_L	J4_LN_L	KN_NN_S	KN_LN_S	J4_NN_S	J4_LN_S
KN_NN_R	1	0.778105	0.434803	0.418759	0.344009	0.60787	0.28813	0.305211	0.555199	0.303493	0.305105	0.233977
KN_LN_R	0.778105	1	0.603602	0.490307	0.421673	0.673011	0.401354	0.476507	0.613458	0.433475	0.305196	0.258397
J4_NN_R	0.434803	0.603602	1	0.718226	0.44745	0.426049	0.635035	0.73018	0.461063	0.538521	0.492894	0.455917
J4_LN_R	0.418759	0.490307	0.718226	1	0.589621	0.349982	0.596451	0.528728	0.440238	0.611461	0.578641	0.624957
KN_NN_L	0.344009	0.421673	0.44745	0.589621	1	0.656996	0.737906	0.616883	0.504328	0.62765	0.452406	0.521388
KN_LN_L	0.60787	0.673011	0.426049	0.349982	0.656996	1	0.546649	0.583501	0.586379	0.401195	0.343276	0.294714
J4_NN_L	0.28813	0.401354	0.635035	0.596451	0.737906	0.546649	1	0.850281	0.413312	0.487505	0.461085	0.486925
J4_LN_L	0.305211	0.476507	0.73018	0.528728	0.616883	0.583501	0.850281	1	0.429331	0.478987	0.448649	0.42119
KN_NN_S	0.555199	0.613458	0.461063	0.440238	0.504328	0.586379	0.413312	0.429331	1	0.720071	0.672347	0.647905
KN_LN_S	0.303493	0.433475	0.538521	0.611461	0.62765	0.401195	0.487505	0.478987	0.720071	1	0.724797	0.772892
J4_NN_S	0.305105	0.305196	0.492894	0.578641	0.452406	0.343276	0.461085	0.448649	0.672347	0.724797	1	0.897869
J4_LN_S	0.233977	0.258397	0.455917	0.624957	0.521388	0.294714	0.486925	0.42119	0.647905	0.772892	0.897869	1
Distal-H3K27ac	KN_NN_R	KN_LN_R	J4_NN_R	J4_LN_R	KN_NN_L	KN_LN_L	J4_NN_L	J4_LN_L	KN_NN_S	KN_LN_S	J4_NN_S	J4_LN_S
KN_NN_R	1	0.859144	0.486486	0.42278	0.569546	0.799799	0.483577	0.461777	0.75072	0.47458	0.463834	0.374098
KN_LN_R	0.859144	1	0.553665	0.423796	0.593098	0.835043	0.502819	0.530822	0.787665	0.599316	0.427668	0.346174
J4_NN_R	0.486486	0.553665	1	0.657789	0.418343	0.50864	0.761602	0.832999	0.443359	0.423086	0.605649	0.526098
J4_LN_R	0.42278	0.423796	0.657789	1	0.528938	0.389619	0.656159	0.600549	0.389167	0.451156	0.638599	0.663638
KN_NN_L	0.569546	0.593098	0.418343	0.528938	1	0.679785	0.575947	0.486838	0.655362	0.656341	0.474204	0.554679
KN_LN_L	0.799799	0.835043	0.50864	0.389619	0.679785	1	0.546818	0.564563	0.777084	0.54846	0.462122	0.391577
J4_NN_L	0.483577	0.502819	0.761602	0.656159	0.575947	0.546818	1	0.854251	0.462734	0.389015	0.625459	0.624803
J4_LN_L	0.461777	0.530822	0.832999	0.600549	0.486838	0.564563	0.854251	1	0.461216	0.408607	0.602037	0.553927
KN_NN_S	0.75072	0.787665	0.443359	0.389167	0.655362	0.777084	0.462734	0.461216	1	0.690608	0.515694	0.487215
KN_LN_S	0.47458	0.599316	0.423086	0.451156	0.656341	0.54846	0.389015	0.408607	0.690608	1	0.490372	0.510157
J4_NN_S	0.463834	0.427668	0.605649	0.638599	0.474204	0.462122	0.625459	0.602037	0.515694	0.490372	1	0.82663
J4_LN_S	0.374098	0.346174	0.526098	0.663638	0.554679	0.391577	0.624803	0.553927	0.487215	0.510157	0.82663	1

## Sheet: figure2a
Family	Category	Effect	Ratio
NPF	Expression variation	Variation	0.192982
NPF	Expression variation	No Variation	0.807018
NRT2	Expression variation	Variation	0.341463
NRT2	Expression variation	No Variation	0.658537
CLC	Expression variation	Variation	0.291667
CLC	Expression variation	No Variation	0.708333
SLAH	Expression variation	Variation	0.189189
SLAH	Expression variation	No Variation	0.810811
AMT	Expression variation	Variation	0.1
AMT	Expression variation	No Variation	0.9
APC	Expression variation	Variation	0.150735
APC	Expression variation	No Variation	0.849265
NIA	Expression variation	Variation	0.666667
NIA	Expression variation	No Variation	0.333333
NIR	Expression variation	Variation	0.333333
NIR	Expression variation	No Variation	0.666667
GS	Expression variation	Variation	0.25
GS	Expression variation	No Variation	0.75
GOGAT	Expression variation	Variation	0.333333
GOGAT	Expression variation	No Variation	0.666667
ASN	Expression variation	Variation	0.230769
ASN	Expression variation	No Variation	0.769231
AspAT	Expression variation	Variation	0
AspAT	Expression variation	No Variation	1
GDH	Expression variation	Variation	0.25
GDH	Expression variation	No Variation	0.75
TF	Expression variation	Variation	0.263158
TF	Expression variation	No Variation	0.736842
NPF	DNA variation in regulatory region	Variation	0.0385965
NPF	DNA variation in regulatory region	No Variation	0.961404
NRT2	DNA variation in regulatory region	Variation	0.0243902
NRT2	DNA variation in regulatory region	No Variation	0.97561
CLC	DNA variation in regulatory region	Variation	0.0416667
CLC	DNA variation in regulatory region	No Variation	0.958333
SLAH	DNA variation in regulatory region	Variation	0.0810811
SLAH	DNA variation in regulatory region	No Variation	0.918919
AMT	DNA variation in regulatory region	Variation	0
AMT	DNA variation in regulatory region	No Variation	1
APC	DNA variation in regulatory region	Variation	0
APC	DNA variation in regulatory region	No Variation	1
NIA	DNA variation in regulatory region	Variation	0.222222
NIA	DNA variation in regulatory region	No Variation	0.777778
NIR	DNA variation in regulatory region	Variation	0
NIR	DNA variation in regulatory region	No Variation	1
GS	DNA variation in regulatory region	Variation	0.0833333
GS	DNA variation in regulatory region	No Variation	0.916667
GOGAT	DNA variation in regulatory region	Variation	0
GOGAT	DNA variation in regulatory region	No Variation	1
ASN	DNA variation in regulatory region	Variation	0.0769231
ASN	DNA variation in regulatory region	No Variation	0.923077
AspAT	DNA variation in regulatory region	Variation	0.0909091
AspAT	DNA variation in regulatory region	No Variation	0.909091
GDH	DNA variation in regulatory region	Variation	0
GDH	DNA variation in regulatory region	No Variation	1
TF	DNA variation in regulatory region	Variation	0.0315789
TF	DNA variation in regulatory region	No Variation	0.968421

## Sheet: figure2b
Family	Root_NN	Leaf_NN	Seed_NN		Family	Root_LN	Leaf_LN	Seed_LN
SLAH	0.7753	0.299636	1		APC	0.999913	0.757774	0.650853
TF	0.84846	0.0557834	0.11153		ASN	0.265694	1	0.263576
CLC	0.141812	0.147462	0.0394721		CLC	0.0163654	0.530415	0.0787431
NIR	1	1	1		GS	0.23332	0.653373	0.244424
AspAT	1	1	1		NIA	0.000345024	0.0056613	1
APC	0.987632	0.236787	0.638205		NIR	0.0585747	0.0685373	1
NPF	0.0917181	0.988896	0.885615		NPF	0.726475	0.919356	0.893588
NRT2	0.00271878	1	1		NRT2	9.37985e-05	1	1
GS	0.552241	0.558861	0.372718		TF	0.238315	0.00153198	0.0450946
NIA	1	0.0211883	1		AMT	1	0.89281	1
ASN	0.20266	1	0.398954		AspAT	1	1	1
GDH	1	0.405143	0.25622		GDH	1	0.489542	1
GOGAT	1	1	0.0223205		GOGAT	1	1	1
AMT	1	0.821792	1		SLAH	1	0.484316	1

## Sheet: figure2c
Category	Variation	Non Variation
regulation_region	0.0946746	0.905325
H3K27ac	0.668639	0.331361
H3K27me3	0.455621	0.544379

## Sheet: figure2d
Targat_gene	Chr	Start	End	Histone	Sample	FPKM
NPF2.3	chr7B	17842185	17843146	H3K27ac	KN9204_NN	1.103
NPF2.3	chr7B	17842185	17843146	H3K27ac	KN9204_LN	1.482
NPF2.3	chr7B	17842185	17843146	H3K27ac	J411_NN	1.377
NPF2.3	chr7B	17842185	17843146	H3K27ac	J411_LN	0.928
NPF2.3	chr7B	17846376	17846705	H3K27ac	KN9204_NN	1.185
NPF2.3	chr7B	17846376	17846705	H3K27ac	KN9204_LN	2.16
NPF2.3	chr7B	17846376	17846705	H3K27ac	J411_NN	2.288
NPF2.3	chr7B	17846376	17846705	H3K27ac	J411_LN	1.159
NPF2.3	chr7B	17846868	17847615	H3K27ac	KN9204_NN	0.956
NPF2.3	chr7B	17846868	17847615	H3K27ac	KN9204_LN	1.16
NPF2.3	chr7B	17846868	17847615	H3K27ac	J411_NN	1.236
NPF2.3	chr7B	17846868	17847615	H3K27ac	J411_LN	1.215
NPF2.3	chr7A	78452460	78453574	H3K27ac	KN9204_NN	0.751
NPF2.3	chr7A	78452460	78453574	H3K27ac	KN9204_LN	1.065
NPF2.3	chr7A	78452460	78453574	H3K27ac	J411_NN	1.271
NPF2.3	chr7A	78452460	78453574	H3K27ac	J411_LN	1.029
NPF2.3	chr7A	78459030	78459797	H3K27ac	KN9204_NN	0.655
NPF2.3	chr7A	78459030	78459797	H3K27ac	KN9204_LN	0.861
NPF2.3	chr7A	78459030	78459797	H3K27ac	J411_NN	1.083
NPF2.3	chr7A	78459030	78459797	H3K27ac	J411_LN	0.332
NPF2.3	chr7D	74446502	74447443	H3K27ac	KN9204_NN	0.901
NPF2.3	chr7D	74446502	74447443	H3K27ac	KN9204_LN	1.13
NPF2.3	chr7D	74446502	74447443	H3K27ac	J411_NN	1.145
NPF2.3	chr7D	74446502	74447443	H3K27ac	J411_LN	0.355
NPF2.3	chr7D	74451506	74452932	H3K27ac	KN9204_NN	0.783
NPF2.3	chr7D	74451506	74452932	H3K27ac	KN9204_LN	1.209
NPF2.3	chr7D	74451506	74452932	H3K27ac	J411_NN	1.198
NPF2.3	chr7D	74451506	74452932	H3K27ac	J411_LN	0.994
NPF2.3	chr7B	18097096	18098121	H3K27ac	KN9204_NN	1.002
NPF2.3	chr7B	18097096	18098121	H3K27ac	KN9204_LN	1.158
NPF2.3	chr7B	18097096	18098121	H3K27ac	J411_NN	2.132
NPF2.3	chr7B	18097096	18098121	H3K27ac	J411_LN	0.963
NPF2.3	chr7B	18102033	18102165	H3K27ac	KN9204_NN	0.504
NPF2.3	chr7B	18102033	18102165	H3K27ac	KN9204_LN	1.476
NPF2.3	chr7B	18102033	18102165	H3K27ac	J411_NN	0.579
NPF2.3	chr7B	18102033	18102165	H3K27ac	J411_LN	0.719
NPF2.3	chr7B	18102346	18103204	H3K27ac	KN9204_NN	0.754
NPF2.3	chr7B	18102346	18103204	H3K27ac	KN9204_LN	0.758
NPF2.3	chr7B	18102346	18103204	H3K27ac	J411_NN	1.04
NPF2.3	chr7B	18102346	18103204	H3K27ac	J411_LN	0.78
NPF2.3	chr7A	78463820	78464829	H3K27ac	KN9204_NN	0.896
NPF2.3	chr7A	78463820	78464829	H3K27ac	KN9204_LN	1.156
NPF2.3	chr7A	78463820	78464829	H3K27ac	J411_NN	1.586
NPF2.3	chr7A	78463820	78464829	H3K27ac	J411_LN	0.931
NPF2.3	chr7A	78468443	78468801	H3K27ac	KN9204_NN	0.622
NPF2.3	chr7A	78468443	78468801	H3K27ac	KN9204_LN	0.691
NPF2.3	chr7A	78468443	78468801	H3K27ac	J411_NN	1.631
NPF2.3	chr7A	78468443	78468801	H3K27ac	J411_LN	0.755
NPF2.3	chr7A	78469129	78469800	H3K27ac	KN9204_NN	0.665
NPF2.3	chr7A	78469129	78469800	H3K27ac	KN9204_LN	0.446
NPF2.3	chr7A	78469129	78469800	H3K27ac	J411_NN	0.367
NPF2.3	chr7A	78469129	78469800	H3K27ac	J411_LN	0.712
NPF2.3	chr7B	17842361	17842601	H3K27me3	KN9204_NN	0.515
NPF2.3	chr7B	17842361	17842601	H3K27me3	KN9204_LN	0.431
NPF2.3	chr7B	17842361	17842601	H3K27me3	J411_NN	1.577
NPF2.3	chr7B	17842361	17842601	H3K27me3	J411_LN	0.312
NPF2.3	chr7B	17846436	17847657	H3K27me3	KN9204_NN	0.992
NPF2.3	chr7B	17846436	17847657	H3K27me3	KN9204_LN	0.522
NPF2.3	chr7B	17846436	17847657	H3K27me3	J411_NN	1.079
NPF2.3	chr7B	17846436	17847657	H3K27me3	J411_LN	0.727
NPF2.3	chr7A	78452351	78453510	H3K27me3	KN9204_NN	1.069
NPF2.3	chr7A	78452351	78453510	H3K27me3	KN9204_LN	0.844
NPF2.3	chr7A	78452351	78453510	H3K27me3	J411_NN	1.484
NPF2.3	chr7A	78452351	78453510	H3K27me3	J411_LN	1.036
NPF2.3	chr7A	78459035	78459752	H3K27me3	KN9204_NN	0.748
NPF2.3	chr7A	78459035	78459752	H3K27me3	KN9204_LN	0.578
NPF2.3	chr7A	78459035	78459752	H3K27me3	J411_NN	1.557
NPF2.3	chr7A	78459035	78459752	H3K27me3	J411_LN	0.889
NPF2.3	chr7D	74446575	74447426	H3K27me3	KN9204_NN	0.598
NPF2.3	chr7D	74446575	74447426	H3K27me3	KN9204_LN	0.365
NPF2.3	chr7D	74446575	74447426	H3K27me3	J411_NN	0.971
NPF2.3	chr7D	74446575	74447426	H3K27me3	J411_LN	0.441
NPF2.3	chr7D	74451622	74452952	H3K27me3	KN9204_NN	0.528
NPF2.3	chr7D	74451622	74452952	H3K27me3	KN9204_LN	0.557
NPF2.3	chr7D	74451622	74452952	H3K27me3	J411_NN	0.873
NPF2.3	chr7D	74451622	74452952	H3K27me3	J411_LN	0.63
NPF2.3	chr7B	18097160	18097302	H3K27me3	KN9204_NN	0.385
NPF2.3	chr7B	18097160	18097302	H3K27me3	KN9204_LN	0.207
NPF2.3	chr7B	18097160	18097302	H3K27me3	J411_NN	0
NPF2.3	chr7B	18097160	18097302	H3K27me3	J411_LN	0.7
NPF2.3	chr7B	18102255	18103534	H3K27me3	KN9204_NN	0.603
NPF2.3	chr7B	18102255	18103534	H3K27me3	KN9204_LN	0.544
NPF2.3	chr7B	18102255	18103534	H3K27me3	J411_NN	0.803
NPF2.3	chr7B	18102255	18103534	H3K27me3	J411_LN	0.45
NPF2.3	chr7A	78463878	78464015	H3K27me3	KN9204_NN	1.098
NPF2.3	chr7A	78463878	78464015	H3K27me3	KN9204_LN	0.752
NPF2.3	chr7A	78463878	78464015	H3K27me3	J411_NN	0
NPF2.3	chr7A	78463878	78464015	H3K27me3	J411_LN	0.363
NPF2.3	chr7A	78464058	78464781	H3K27me3	KN9204_NN	0.343
NPF2.3	chr7A	78464058	78464781	H3K27me3	KN9204_LN	0.246
NPF2.3	chr7A	78464058	78464781	H3K27me3	J411_NN	1.05
NPF2.3	chr7A	78464058	78464781	H3K27me3	J411_LN	0.519
NPF2.3	chr7A	78468452	78469693	H3K27me3	KN9204_NN	0.621
NPF2.3	chr7A	78468452	78469693	H3K27me3	KN9204_LN	0.466
NPF2.3	chr7A	78468452	78469693	H3K27me3	J411_NN	0.774
NPF2.3	chr7A	78468452	78469693	H3K27me3	J411_LN	0.202
NRT2	chr1D	16504882	16505085	H3K27ac	KN9204_NN	0.99
NRT2	chr1D	16505325	16505561	H3K27ac	KN9204_NN	0.899
NRT2	chr2A	33054490	33054618	H3K27ac	KN9204_NN	0.96
NRT2	chr2A	33055587	33055845	H3K27ac	KN9204_NN	1.299
NRT2	chr2D	30788659	30788796	H3K27ac	KN9204_NN	1.631
NRT2	chr3A	475305014	475305212	H3K27ac	KN9204_NN	1.016
NRT2	chr3A	475306666	475306931	H3K27ac	KN9204_NN	0.885
NRT2	chr3B	457634076	457634328	H3K27ac	KN9204_NN	0.931
NRT2	chr3B	457634881	457635037	H3K27ac	KN9204_NN	1.002
NRT2	chr3B	457635724	457636024	H3K27ac	KN9204_NN	1.154
NRT2	chr3D	356624097	356624349	H3K27ac	KN9204_NN	0.931
NRT2	chr3D	356624831	356624987	H3K27ac	KN9204_NN	0.931
NRT2	chr3D	356623041	356623166	H3K27ac	KN9204_NN	1.072
NRT2	chr3D	356624512	356624634	H3K27ac	KN9204_NN	0.916
NRT2	chr6A	15746935	15747057	H3K27ac	KN9204_NN	1.373
NRT2	chr6A	15746123	15746279	H3K27ac	KN9204_NN	1.575
NRT2	chr6A	15748363	15749124	H3K27ac	KN9204_NN	1.409
NRT2	chr6A	15756468	15756590	H3K27ac	KN9204_NN	1.099
NRT2	chr6A	15758063	15758228	H3K27ac	KN9204_NN	0.745
NRT2	chr6A	15755790	15755912	H3K27ac	KN9204_NN	1.099
NRT2	chr6A	15766181	15766672	H3K27ac	KN9204_NN	1.16
NRT2	chr6A	15766953	15767158	H3K27ac	KN9204_NN	0.981
NRT2	chr6A	15767571	15767813	H3K27ac	KN9204_NN	1.016
NRT2	chr6A	15780965	15781186	H3K27ac	KN9204_NN	1.213
NRT2	chr6A	15782125	15782247	H3K27ac	KN9204_NN	1.099
NRT2	chr6A	15782755	15782878	H3K27ac	KN9204_NN	1.726
NRT2	chr6A	15781508	15781936	H3K27ac	KN9204_NN	1.357
NRT2	chr6A	15784182	15784437	H3K27ac	KN9204_NN	1.446
NRT2	chr6A	15951835	15952117	H3K27ac	KN9204_NN	1.149
NRT2	chr6A	15952209	15952472	H3K27ac	KN9204_NN	1.359
NRT2	chr6A	15951218	15951384	H3K27ac	KN9204_NN	1.009
NRT2	chr6A	16359410	16359553	H3K27ac	KN9204_NN	1.406
NRT2	chr6A	16373613	16373785	H3K27ac	KN9204_NN	1.559
NRT2	chr6A	16374616	16374738	H3K27ac	KN9204_NN	1.19
NRT2	chr6A	16390677	16390894	H3K27ac	KN9204_NN	2.059
NRT2	chr6A	16386609	16386731	H3K27ac	KN9204_NN	2.197
NRT2	chr6B	26591579	26591866	H3K27ac	KN9204_NN	1.362
NRT2	chr6B	26589378	26589500	H3K27ac	KN9204_NN	1.648
NRT2	chr6B	26591925	26592126	H3K27ac	KN9204_NN	1.501
NRT2	chr6B	26597930	26598097	H3K27ac	KN9204_NN	0.936
NRT2	chr6B	26598605	26598868	H3K27ac	KN9204_NN	1.147
NRT2	chr6B	26597476	26597664	H3K27ac	KN9204_NN	0.713
NRT2	chr6B	26598310	26598432	H3K27ac	KN9204_NN	0.641
NRT2	chr6B	26616937	26617515	H3K27ac	KN9204_NN	1.353
NRT2	chr6B	26618584	26618723	H3K27ac	KN9204_NN	1.366
NRT2	chr6B	26627223	26627397	H3K27ac	KN9204_NN	1.733
NRT2	chr6B	26634464	26634586	H3K27ac	KN9204_NN	1.099
NRT2	chr6B	26634663	26634860	H3K27ac	KN9204_NN	1.701
NRT2	chr6B	26635009	26635238	H3K27ac	KN9204_NN	1.756
NRT2	chr6B	26633727	26633853	H3K27ac	KN9204_NN	1.153
NRT2	chr6B	27122792	27123020	H3K27ac	KN9204_NN	1.225
NRT2	chr6B	27123204	27123421	H3K27ac	KN9204_NN	1.493
NRT2	chr6B	27124033	27124186	H3K27ac	KN9204_NN	1.168
NRT2	chr6B	27170645	27170904	H3K27ac	KN9204_NN	1.165
NRT2	chr6B	27169855	27169977	H3K27ac	KN9204_NN	1.282
NRT2	chr6B	27684709	27684847	H3K27ac	KN9204_NN	1.295
NRT2	chr6B	27686334	27686917	H3K27ac	KN9204_NN	1.13
NRT2	chr6B	27778192	27778772	H3K27ac	KN9204_NN	1.656
NRT2	chr6D	14619240	14619412	H3K27ac	KN9204_NN	2.143
NRT2	chr6D	14633133	14633458	H3K27ac	KN9204_NN	1.169
NRT2	chr6D	14632548	14632670	H3K27ac	KN9204_NN	0.916
NRT2	chr6D	14631965	14632135	H3K27ac	KN9204_NN	1.774
NRT2	chr6D	14656621	14657111	H3K27ac	KN9204_NN	1.527
NRT2	chr6D	14656140	14656262	H3K27ac	KN9204_NN	1.831
NRT2	chr6D	14679652	14679927	H3K27ac	KN9204_NN	1.665
NRT2	chr6D	14682978	14683172	H3K27ac	KN9204_NN	1.67
NRT2	chr6D	14680341	14680463	H3K27ac	KN9204_NN	1.74
NRT2	chr6D	14681619	14681773	H3K27ac	KN9204_NN	2.104
NRT2	chr6D	15385237	15385401	H3K27ac	KN9204_NN	1.158
NRT2	chr6D	15382996	15383167	H3K27ac	KN9204_NN	1.568
NRT2	chr6D	15383547	15384095	H3K27ac	KN9204_NN	1.325
NRT2	chr6D	15419460	15419673	H3K27ac	KN9204_NN	1.678
NRT2	chr6D	15421038	15421201	H3K27ac	KN9204_NN	1.919
NRT2	chr6D	15659691	15659978	H3K27ac	KN9204_NN	1.518
NRT2	chr6D	15659472	15659594	H3K27ac	KN9204_NN	1.282
NRT2	chr6D	15696090	15696228	H3K27ac	KN9204_NN	1.619
NRT2	chr6D	15710342	15710485	H3K27ac	KN9204_NN	1.875
NRT2	chr6D	15713077	15713266	H3K27ac	KN9204_NN	1.478
NRT2	chr7A	621910853	621911060	H3K27ac	KN9204_NN	1.349
NRT2	chr7A	621911959	621912160	H3K27ac	KN9204_NN	1.223
NRT2	chr7A	621908905	621909098	H3K27ac	KN9204_NN	1.158
NRT2	chr7B	583922804	583923192	H3K27ac	KN9204_NN	1.008
NRT2	chr7D	540617591	540617753	H3K27ac	KN9204_NN	1.103
NRT2	chr7D	540616922	540617191	H3K27ac	KN9204_NN	1.91
NRT2	chr1D	16502038	16502220	H3K27me3	KN9204_NN	3.407
NRT2	chr1D	16504449	16506136	H3K27me3	KN9204_NN	2.017
NRT2	chr2A	33055528	33055703	H3K27me3	KN9204_NN	1.89
NRT2	chr2A	33055097	33055234	H3K27me3	KN9204_NN	2.012
NRT2	chr2D	30788322	30789065	H3K27me3	KN9204_NN	1.02
NRT2	chr2D	30787029	30787331	H3K27me3	KN9204_NN	1.46
NRT2	chr3A	475305836	475306042	H3K27me3	KN9204_NN	0.936
NRT2	chr3D	356624067	356624467	H3K27me3	KN9204_NN	0.551
NRT2	chr6A	15748362	15749023	H3K27me3	KN9204_NN	3.46
NRT2	chr6A	15747051	15747481	H3K27me3	KN9204_NN	2.307
NRT2	chr6A	15747691	15748099	H3K27me3	KN9204_NN	2.499
NRT2	chr6A	15756315	15756868	H3K27me3	KN9204_NN	1.769
NRT2	chr6A	15755794	15756085	H3K27me3	KN9204_NN	1.563
NRT2	chr6A	15765437	15765689	H3K27me3	KN9204_NN	2.242
NRT2	chr6A	15767300	15767664	H3K27me3	KN9204_NN	2.044
NRT2	chr6A	15766089	15767082	H3K27me3	KN9204_NN	1.762
NRT2	chr6A	15780919	15782418	H3K27me3	KN9204_NN	1.829
NRT2	chr6A	15951835	15952462	H3K27me3	KN9204_NN	2.593
NRT2	chr6A	15951117	15951513	H3K27me3	KN9204_NN	2.227
NRT2	chr6A	16358890	16359909	H3K27me3	KN9204_NN	2.353
NRT2	chr6A	16358080	16358570	H3K27me3	KN9204_NN	2.418
NRT2	chr6A	16378659	16378907	H3K27me3	KN9204_NN	5
NRT2	chr6A	16373563	16373829	H3K27me3	KN9204_NN	3.781
NRT2	chr6A	16375763	16375916	H3K27me3	KN9204_NN	4.233
NRT2	chr6A	16377602	16377758	H3K27me3	KN9204_NN	3.621
NRT2	chr6A	16387729	16387962	H3K27me3	KN9204_NN	3.785
NRT2	chr6A	16390641	16390870	H3K27me3	KN9204_NN	3.851
NRT2	chr6A	16388202	16388358	H3K27me3	KN9204_NN	4.416
NRT2	chr6A	16386550	16387131	H3K27me3	KN9204_NN	4.103
NRT2	chr6B	26591629	26592427	H3K27me3	KN9204_NN	1.934
NRT2	chr6B	26590417	26590826	H3K27me3	KN9204_NN	1.684
NRT2	chr6B	26589333	26589609	H3K27me3	KN9204_NN	1.847
NRT2	chr6B	26597181	26598898	H3K27me3	KN9204_NN	1.212
NRT2	chr6B	26617111	26617695	H3K27me3	KN9204_NN	2.312
NRT2	chr6B	26619289	26619594	H3K27me3	KN9204_NN	3.343
NRT2	chr6B	26618608	26618745	H3K27me3	KN9204_NN	3.017
NRT2	chr6B	26625510	26625710	H3K27me3	KN9204_NN	3.031
NRT2	chr6B	26627076	26627469	H3K27me3	KN9204_NN	2.244
NRT2	chr6B	26625986	26626797	H3K27me3	KN9204_NN	1.869
NRT2	chr6B	26634343	26635238	H3K27me3	KN9204_NN	1.755
NRT2	chr6B	27122834	27123458	H3K27me3	KN9204_NN	2.142
NRT2	chr6B	27123851	27124581	H3K27me3	KN9204_NN	1.982
NRT2	chr6B	27169682	27170307	H3K27me3	KN9204_NN	2.822
NRT2	chr6B	27170617	27171438	H3K27me3	KN9204_NN	2.769
NRT2	chr6B	27684359	27684502	H3K27me3	KN9204_NN	4.047
NRT2	chr6B	27685460	27687018	H3K27me3	KN9204_NN	2.865
NRT2	chr6B	27782303	27782534	H3K27me3	KN9204_NN	5.189
NRT2	chr6B	27779175	27779395	H3K27me3	KN9204_NN	3.319
NRT2	chr6B	27778119	27778886	H3K27me3	KN9204_NN	3.539
NRT2	chr6D	14619240	14619828	H3K27me3	KN9204_NN	2.859
NRT2	chr6D	14633991	14634403	H3K27me3	KN9204_NN	1.639
NRT2	chr6D	14631697	14632395	H3K27me3	KN9204_NN	2.014
NRT2	chr6D	14656578	14657121	H3K27me3	KN9204_NN	1.929
NRT2	chr6D	14656185	14656381	H3K27me3	KN9204_NN	2.25
NRT2	chr6D	14655181	14655720	H3K27me3	KN9204_NN	1.764
NRT2	chr6D	14679566	14680195	H3K27me3	KN9204_NN	2.015
NRT2	chr6D	15381924	15382204	H3K27me3	KN9204_NN	3.149
NRT2	chr6D	15384658	15385006	H3K27me3	KN9204_NN	3.366
NRT2	chr6D	15383601	15384429	H3K27me3	KN9204_NN	3.794
NRT2	chr6D	15418943	15419673	H3K27me3	KN9204_NN	3.454
NRT2	chr6D	15422483	15422633	H3K27me3	KN9204_NN	4.777
NRT2	chr6D	15420964	15421273	H3K27me3	KN9204_NN	4.37
NRT2	chr6D	15418189	15418683	H3K27me3	KN9204_NN	3.152
NRT2	chr6D	15656808	15656969	H3K27me3	KN9204_NN	4.536
NRT2	chr6D	15659350	15660089	H3K27me3	KN9204_NN	3.393
NRT2	chr6D	15696025	15696279	H3K27me3	KN9204_NN	5.479
NRT2	chr6D	15700144	15700549	H3K27me3	KN9204_NN	5.137
NRT2	chr6D	15697026	15697396	H3K27me3	KN9204_NN	3.426
NRT2	chr6D	15712999	15713282	H3K27me3	KN9204_NN	4.723
NRT2	chr6D	15707795	15707976	H3K27me3	KN9204_NN	5.253
NRT2	chr6D	15710228	15710514	H3K27me3	KN9204_NN	5.107
NRT2	chr6D	15750933	15751315	H3K27me3	KN9204_NN	3.607
NRT2	chr6D	15749805	15749949	H3K27me3	KN9204_NN	4.115
NRT2	chr6D	15743592	15743910	H3K27me3	KN9204_NN	3.12
NRT2	chr6D	15746578	15746977	H3K27me3	KN9204_NN	3.661
NRT2	chr7A	621911591	621912196	H3K27me3	KN9204_NN	1.936
NRT2	chr7A	621908890	621909090	H3K27me3	KN9204_NN	2.067
NRT2	chr7A	621910686	621911119	H3K27me3	KN9204_NN	2.673
NRT2	chr7B	583922787	583923264	H3K27me3	KN9204_NN	1.618
NRT2	chr7D	540615759	540615984	H3K27me3	KN9204_NN	2.572
NRT2	chr7D	540618059	540618211	H3K27me3	KN9204_NN	1.994
NRT2	chr7D	540627168	540627686	H3K27me3	KN9204_NN	0.665
NRT2	chr7D	540616769	540617198	H3K27me3	KN9204_NN	2.634
NRT2	chr7D	540617631	540617839	H3K27me3	KN9204_NN	1.855
NRT2	chr1D	16502081	16502319	H3K27ac	KN9204_LN	0.781
NRT2	chr1D	16504567	16505632	H3K27ac	KN9204_LN	0.766
NRT2	chr1D	16506023	16506166	H3K27ac	KN9204_LN	1.3
NRT2	chr2A	33054156	33055275	H3K27ac	KN9204_LN	0.868
NRT2	chr2D	30788143	30788904	H3K27ac	KN9204_LN	0.76
NRT2	chr2D	30787713	30787906	H3K27ac	KN9204_LN	1.017
NRT2	chr3A	475304712	475305083	H3K27ac	KN9204_LN	1.448
NRT2	chr3A	475306770	475306969	H3K27ac	KN9204_LN	1.454
NRT2	chr3A	475305708	475306577	H3K27ac	KN9204_LN	1.272
NRT2	chr3B	457634730	457635030	H3K27ac	KN9204_LN	1.136
NRT2	chr3B	457635243	457636005	H3K27ac	KN9204_LN	1.41
NRT2	chr3B	457634113	457634322	H3K27ac	KN9204_LN	1.532
NRT2	chr3D	356622935	356623219	H3K27ac	KN9204_LN	1.746
NRT2	chr3D	356624065	356624962	H3K27ac	KN9204_LN	1.359
NRT2	chr6A	15746837	15747292	H3K27ac	KN9204_LN	1.612
NRT2	chr6A	15748219	15749086	H3K27ac	KN9204_LN	2.157
NRT2	chr6A	15747626	15748059	H3K27ac	KN9204_LN	1.694
NRT2	chr6A	15755737	15756064	H3K27ac	KN9204_LN	0.916
NRT2	chr6A	15756370	15757087	H3K27ac	KN9204_LN	1.023
NRT2	chr6A	15765540	15765691	H3K27ac	KN9204_LN	1.779
NRT2	chr6A	15765029	15765221	H3K27ac	KN9204_LN	1.722
NRT2	chr6A	15766026	15767634	H3K27ac	KN9204_LN	1.066
NRT2	chr6A	15782707	15782857	H3K27ac	KN9204_LN	1.928
NRT2	chr6A	15783927	15784314	H3K27ac	KN9204_LN	1.762
NRT2	chr6A	15783169	15783308	H3K27ac	KN9204_LN	2.007
NRT2	chr6A	15780964	15781222	H3K27ac	KN9204_LN	1.922
NRT2	chr6A	15782125	15782445	H3K27ac	KN9204_LN	1.679
NRT2	chr6A	15781374	15781946	H3K27ac	KN9204_LN	2.131
NRT2	chr6A	15951835	15952467	H3K27ac	KN9204_LN	0.997
NRT2	chr6A	16358845	16359074	H3K27ac	KN9204_LN	1.218
NRT2	chr6A	16359326	16359532	H3K27ac	KN9204_LN	1.404
NRT2	chr6A	16374459	16374696	H3K27ac	KN9204_LN	0.654
NRT2	chr6A	16389938	16390108	H3K27ac	KN9204_LN	1.945
NRT2	chr6A	16387867	16387999	H3K27ac	KN9204_LN	1.487
NRT2	chr6A	16386658	16387316	H3K27ac	KN9204_LN	1.319
NRT2	chr6B	26591625	26591802	H3K27ac	KN9204_LN	1.926
NRT2	chr6B	26591959	26592153	H3K27ac	KN9204_LN	1.917
NRT2	chr6B	26589341	26589914	H3K27ac	KN9204_LN	1.767
NRT2	chr6B	26590369	26590602	H3K27ac	KN9204_LN	1.995
NRT2	chr6B	26598595	26598899	H3K27ac	KN9204_LN	1.529
NRT2	chr6B	26597101	26598173	H3K27ac	KN9204_LN	1.339
NRT2	chr6B	26619377	26619509	H3K27ac	KN9204_LN	2.035
NRT2	chr6B	26616908	26618842	H3K27ac	KN9204_LN	1.528
NRT2	chr6B	26627217	26627726	H3K27ac	KN9204_LN	1.38
NRT2	chr6B	26626674	26627027	H3K27ac	KN9204_LN	1.58
NRT2	chr6B	26625683	26626518	H3K27ac	KN9204_LN	1.361
NRT2	chr6B	26635578	26635795	H3K27ac	KN9204_LN	2.523
NRT2	chr6B	26634396	26634860	H3K27ac	KN9204_LN	2.293
NRT2	chr6B	26633661	26634025	H3K27ac	KN9204_LN	1.703
NRT2	chr6B	26635096	26635283	H3K27ac	KN9204_LN	2.928
NRT2	chr6B	27122829	27123364	H3K27ac	KN9204_LN	1.043
NRT2	chr6B	27123723	27124554	H3K27ac	KN9204_LN	0.709
NRT2	chr6B	27170671	27171089	H3K27ac	KN9204_LN	1.162
NRT2	chr6B	27169706	27170182	H3K27ac	KN9204_LN	1.215
NRT2	chr6B	27686227	27687001	H3K27ac	KN9204_LN	1.375
NRT2	chr6B	27684294	27684426	H3K27ac	KN9204_LN	1.409
NRT2	chr6B	27684766	27684955	H3K27ac	KN9204_LN	1.312
NRT2	chr6B	27685413	27686043	H3K27ac	KN9204_LN	0.984
NRT2	chr6B	27778132	27779585	H3K27ac	KN9204_LN	1.123
NRT2	chr6D	14619859	14620128	H3K27ac	KN9204_LN	2.65
NRT2	chr6D	14619223	14619642	H3K27ac	KN9204_LN	2.12
NRT2	chr6D	14617210	14617492	H3K27ac	KN9204_LN	2.454
NRT2	chr6D	14631732	14633314	H3K27ac	KN9204_LN	1.587
NRT2	chr6D	14656326	14656748	H3K27ac	KN9204_LN	1.151
NRT2	chr6D	14655172	14655787	H3K27ac	KN9204_LN	1.193
NRT2	chr6D	14656914	14657364	H3K27ac	KN9204_LN	1.079
NRT2	chr6D	14680325	14680768	H3K27ac	KN9204_LN	1.516
NRT2	chr6D	14679487	14680156	H3K27ac	KN9204_LN	1.977
NRT2	chr6D	14681074	14681214	H3K27ac	KN9204_LN	2.361
NRT2	chr6D	15383580	15384391	H3K27ac	KN9204_LN	1.185
NRT2	chr6D	15418086	15418607	H3K27ac	KN9204_LN	1.289
NRT2	chr6D	15419036	15419528	H3K27ac	KN9204_LN	1.134
NRT2	chr6D	15421049	15421291	H3K27ac	KN9204_LN	1.366
NRT2	chr6D	15657859	15657991	H3K27ac	KN9204_LN	1.487
NRT2	chr6D	15659830	15660057	H3K27ac	KN9204_LN	1.547
NRT2	chr6D	15659348	15659658	H3K27ac	KN9204_LN	1.1
NRT2	chr6D	15708215	15708347	H3K27ac	KN9204_LN	1.565
NRT2	chr6D	15710065	15710378	H3K27ac	KN9204_LN	0.99
NRT2	chr6D	15707811	15708021	H3K27ac	KN9204_LN	1.23
NRT2	chr6D	15747509	15747781	H3K27ac	KN9204_LN	1.139
NRT2	chr6D	15746491	15746887	H3K27ac	KN9204_LN	0.991
NRT2	chr6D	15748884	15749177	H3K27ac	KN9204_LN	1.128
NRT2	chr7A	621910698	621911129	H3K27ac	KN9204_LN	1.822
NRT2	chr7A	621911470	621912228	H3K27ac	KN9204_LN	2.072
NRT2	chr7B	583922747	583923280	H3K27ac	KN9204_LN	2.093
NRT2	chr7D	540616851	540617317	H3K27ac	KN9204_LN	2.328
NRT2	chr7D	540617573	540618216	H3K27ac	KN9204_LN	1.655
NRT2	chr7D	540627264	540627534	H3K27ac	KN9204_LN	1.033
NRT2	chr1D	16504675	16506049	H3K27me3	KN9204_LN	2.05
NRT2	chr1D	16502043	16502453	H3K27me3	KN9204_LN	2.17
NRT2	chr2A	33051849	33052065	H3K27me3	KN9204_LN	1.51
NRT2	chr2A	33054542	33055718	H3K27me3	KN9204_LN	0.971
NRT2	chr2D	30787613	30788976	H3K27me3	KN9204_LN	1.36
NRT2	chr6A	15747705	15749086	H3K27me3	KN9204_LN	1.943
NRT2	chr6A	15755992	15756967	H3K27me3	KN9204_LN	0.776
NRT2	chr6A	15765484	15767607	H3K27me3	KN9204_LN	0.985
NRT2	chr6A	15780919	15782355	H3K27me3	KN9204_LN	1.012
NRT2	chr6A	15951044	15952491	H3K27me3	KN9204_LN	2.172
NRT2	chr6A	16358073	16359540	H3K27me3	KN9204_LN	3.042
NRT2	chr6A	16377700	16378907	H3K27me3	KN9204_LN	1.437
NRT2	chr6A	16374480	16375967	H3K27me3	KN9204_LN	1.895
NRT2	chr6A	16386608	16388153	H3K27me3	KN9204_LN	3.599
NRT2	chr6A	16390030	16390236	H3K27me3	KN9204_LN	4.679
NRT2	chr6B	26591609	26592471	H3K27me3	KN9204_LN	0.998
NRT2	chr6B	26597114	26598901	H3K27me3	KN9204_LN	0.83
NRT2	chr6B	26616894	26618625	H3K27me3	KN9204_LN	0.942
NRT2	chr6B	26625554	26627604	H3K27me3	KN9204_LN	1.02
NRT2	chr6B	26633494	26634809	H3K27me3	KN9204_LN	0.834
NRT2	chr6B	27122802	27124511	H3K27me3	KN9204_LN	2.03
NRT2	chr6B	27169663	27171235	H3K27me3	KN9204_LN	3.33
NRT2	chr6B	27684314	27686992	H3K27me3	KN9204_LN	2.541
NRT2	chr6B	27778132	27779537	H3K27me3	KN9204_LN	3.504
NRT2	chr6D	14619149	14620235	H3K27me3	KN9204_LN	0.956
NRT2	chr6D	14631609	14632647	H3K27me3	KN9204_LN	1.314
NRT2	chr6D	14655007	14657074	H3K27me3	KN9204_LN	1.055
NRT2	chr6D	14679331	14680161	H3K27me3	KN9204_LN	1.59
NRT2	chr6D	15381958	15382206	H3K27me3	KN9204_LN	3.946
NRT2	chr6D	15383018	15385081	H3K27me3	KN9204_LN	3.062
NRT2	chr6D	15418060	15419832	H3K27me3	KN9204_LN	3.724
NRT2	chr6D	15421059	15421286	H3K27me3	KN9204_LN	3.919
NRT2	chr6D	15658494	15661025	H3K27me3	KN9204_LN	2.771
NRT2	chr6D	15697027	15697698	H3K27me3	KN9204_LN	3.491
NRT2	chr6D	15700340	15700579	H3K27me3	KN9204_LN	4.281
NRT2	chr6D	15710021	15711547	H3K27me3	KN9204_LN	3.391
NRT2	chr6D	15712576	15713199	H3K27me3	KN9204_LN	3.308
NRT2	chr6D	15706806	15708072	H3K27me3	KN9204_LN	2.846
NRT2	chr6D	15746422	15747763	H3K27me3	KN9204_LN	2.974
NRT2	chr6D	15748937	15749971	H3K27me3	KN9204_LN	2.022
NRT2	chr6D	15743679	15743920	H3K27me3	KN9204_LN	3.692
NRT2	chr7A	621910815	621910997	H3K27me3	KN9204_LN	1.466
NRT2	chr7A	621911686	621912076	H3K27me3	KN9204_LN	1.103
NRT2	chr7B	583922785	583923198	H3K27me3	KN9204_LN	0.61
NRT2	chr7D	540616983	540617945	H3K27me3	KN9204_LN	0.586
NRT2	chr7D	540627215	540627397	H3K27me3	KN9204_LN	0.489
NRT2	chr1D	16504831	16506190	H3K27ac	J411_NN	0.907
NRT2	chr2A	33054918	33055743	H3K27ac	J411_NN	1.289
NRT2	chr2A	33051692	33052051	H3K27ac	J411_NN	1.33
NRT2	chr2A	33054379	33054679	H3K27ac	J411_NN	1.592
NRT2	chr2D	30788180	30788976	H3K27ac	J411_NN	1.065
NRT2	chr2D	30787585	30787885	H3K27ac	J411_NN	1.284
NRT2	chr3A	475304731	475305463	H3K27ac	J411_NN	1.052
NRT2	chr3A	475305654	475306500	H3K27ac	J411_NN	1.093
NRT2	chr3B	457634078	457634363	H3K27ac	J411_NN	1.838
NRT2	chr3B	457634876	457635972	H3K27ac	J411_NN	0.956
NRT2	chr3D	356622937	356623170	H3K27ac	J411_NN	1.455
NRT2	chr3D	356624693	356624858	H3K27ac	J411_NN	1.494
NRT2	chr3D	356624026	356624414	H3K27ac	J411_NN	1.469
NRT2	chr6A	15748336	15749007	H3K27ac	J411_NN	1.906
NRT2	chr6A	15747605	15748076	H3K27ac	J411_NN	1.701
NRT2	chr6A	15756458	15757079	H3K27ac	J411_NN	0.769
NRT2	chr6A	15766057	15766779	H3K27ac	J411_NN	1.195
NRT2	chr6A	15766953	15767255	H3K27ac	J411_NN	1.377
NRT2	chr6A	15781005	15782727	H3K27ac	J411_NN	1.154
NRT2	chr6A	15951854	15952010	H3K27ac	J411_NN	1.284
NRT2	chr6A	15952168	15952484	H3K27ac	J411_NN	1.707
NRT2	chr6A	16358023	16358453	H3K27ac	J411_NN	1.111
NRT2	chr6A	16359354	16359521	H3K27ac	J411_NN	1.476
NRT2	chr6A	16358789	16359039	H3K27ac	J411_NN	1.541
NRT2	chr6A	16375780	16376164	H3K27ac	J411_NN	0.722
NRT2	chr6A	16374897	16375260	H3K27ac	J411_NN	0.722
NRT2	chr6A	16389359	16389508	H3K27ac	J411_NN	1.758
NRT2	chr6A	16386917	16387258	H3K27ac	J411_NN	1.536
NRT2	chr6A	16389878	16390198	H3K27ac	J411_NN	1.878
NRT2	chr6B	26591009	26592593	H3K27ac	J411_NN	1.313
NRT2	chr6B	26596324	26597842	H3K27ac	J411_NN	1.695
NRT2	chr6B	26616957	26618393	H3K27ac	J411_NN	1.599
NRT2	chr6B	26627220	26627481	H3K27ac	J411_NN	1.358
NRT2	chr6B	26625801	26626986	H3K27ac	J411_NN	1.248
NRT2	chr6B	26633425	26634007	H3K27ac	J411_NN	0.979
NRT2	chr6B	26634255	26634844	H3K27ac	J411_NN	1.674
NRT2	chr6B	26635095	26635244	H3K27ac	J411_NN	1.448
NRT2	chr6B	27123746	27124300	H3K27ac	J411_NN	1.307
NRT2	chr6B	27122876	27123339	H3K27ac	J411_NN	1.597
NRT2	chr6B	27169613	27170307	H3K27ac	J411_NN	1.709
NRT2	chr6B	27172644	27172853	H3K27ac	J411_NN	2.212
NRT2	chr6B	27170588	27171139	H3K27ac	J411_NN	1.594
NRT2	chr6B	27686180	27686959	H3K27ac	J411_NN	1.958
NRT2	chr6B	27685414	27685975	H3K27ac	J411_NN	1.236
NRT2	chr6B	27778140	27779752	H3K27ac	J411_NN	1.08
NRT2	chr6D	14619020	14620176	H3K27ac	J411_NN	1.479
NRT2	chr6D	14632544	14632961	H3K27ac	J411_NN	1.404
NRT2	chr6D	14631515	14632383	H3K27ac	J411_NN	2.183
NRT2	chr6D	14656036	14656520	H3K27ac	J411_NN	1.56
NRT2	chr6D	14655174	14655801	H3K27ac	J411_NN	1.327
NRT2	chr6D	14679367	14680785	H3K27ac	J411_NN	1.728
NRT2	chr6D	15383498	15384165	H3K27ac	J411_NN	1.455
NRT2	chr6D	15384472	15384866	H3K27ac	J411_NN	1.173
NRT2	chr6D	15381970	15382184	H3K27ac	J411_NN	1.656
NRT2	chr6D	15418189	15418681	H3K27ac	J411_NN	1.347
NRT2	chr6D	15421043	15421289	H3K27ac	J411_NN	1.691
NRT2	chr6D	15418944	15419541	H3K27ac	J411_NN	1.342
NRT2	chr6D	15659282	15660033	H3K27ac	J411_NN	1.005
NRT2	chr6D	15697269	15697734	H3K27ac	J411_NN	1.425
NRT2	chr6D	15698429	15698578	H3K27ac	J411_NN	0.931
NRT2	chr6D	15710165	15710447	H3K27ac	J411_NN	1.421
NRT2	chr6D	15711201	15711521	H3K27ac	J411_NN	1.107
NRT2	chr6D	15746843	15747752	H3K27ac	J411_NN	1.22
NRT2	chr6D	15746436	15746675	H3K27ac	J411_NN	1.612
NRT2	chr7A	621910823	621911253	H3K27ac	J411_NN	0.824
NRT2	chr7A	621911472	621912169	H3K27ac	J411_NN	1.348
NRT2	chr7B	583922891	583923274	H3K27ac	J411_NN	0.684
NRT2	chr7D	540616872	540617218	H3K27ac	J411_NN	1.336
NRT2	chr7D	540617537	540617895	H3K27ac	J411_NN	1.678
NRT2	chr7D	540618067	540618283	H3K27ac	J411_NN	1.141
NRT2	chr7D	540627238	540627506	H3K27ac	J411_NN	0.977
NRT2	chr1D	16502042	16502243	H3K27me3	J411_NN	3.559
NRT2	chr1D	16504597	16506182	H3K27me3	J411_NN	4.486
NRT2	chr2A	33051672	33052181	H3K27me3	J411_NN	3.514
NRT2	chr2A	33054456	33055703	H3K27me3	J411_NN	2.654
NRT2	chr2D	30787736	30788976	H3K27me3	J411_NN	1.713
NRT2	chr3A	475304753	475306216	H3K27me3	J411_NN	0.611
NRT2	chr3D	356624026	356624789	H3K27me3	J411_NN	0.703
NRT2	chr6A	15747613	15749044	H3K27me3	J411_NN	4.093
NRT2	chr6A	15757959	15758137	H3K27me3	J411_NN	1.13
NRT2	chr6A	15756659	15757098	H3K27me3	J411_NN	1.782
NRT2	chr6A	15766018	15767412	H3K27me3	J411_NN	2.454
NRT2	chr6A	15781045	15782505	H3K27me3	J411_NN	3.216
NRT2	chr6A	15951860	15952486	H3K27me3	J411_NN	4.607
NRT2	chr6A	16358005	16359501	H3K27me3	J411_NN	3.781
NRT2	chr6A	16374598	16376164	H3K27me3	J411_NN	2.613
NRT2	chr6A	16386639	16388214	H3K27me3	J411_NN	3.79
NRT2	chr6A	16389172	16390204	H3K27me3	J411_NN	3.9
NRT2	chr6B	26591153	26592619	H3K27me3	J411_NN	3.996
NRT2	chr6B	26596315	26597741	H3K27me3	J411_NN	4.735
NRT2	chr6B	26616939	26618319	H3K27me3	J411_NN	2.916
NRT2	chr6B	26625480	26626975	H3K27me3	J411_NN	2.647
NRT2	chr6B	26633363	26635216	H3K27me3	J411_NN	2.256
NRT2	chr6B	27122858	27124238	H3K27me3	J411_NN	3.37
NRT2	chr6B	27172543	27172863	H3K27me3	J411_NN	5.589
NRT2	chr6B	27169716	27171197	H3K27me3	J411_NN	4.755
NRT2	chr6B	27685407	27686947	H3K27me3	J411_NN	4.501
NRT2	chr6B	27778225	27779738	H3K27me3	J411_NN	4.921
NRT2	chr6D	14618821	14620188	H3K27me3	J411_NN	3.451
NRT2	chr6D	14631618	14632942	H3K27me3	J411_NN	2.769
NRT2	chr6D	14655099	14656596	H3K27me3	J411_NN	2.434
NRT2	chr6D	14679331	14680747	H3K27me3	J411_NN	2.526
NRT2	chr6D	15383668	15385001	H3K27me3	J411_NN	4.747
NRT2	chr6D	15381832	15382241	H3K27me3	J411_NN	4.373
NRT2	chr6D	15421040	15421337	H3K27me3	J411_NN	4.441
NRT2	chr6D	15418112	15419598	H3K27me3	J411_NN	4.333
NRT2	chr6D	15658500	15659901	H3K27me3	J411_NN	3.575
NRT2	chr6D	15697089	15698593	H3K27me3	J411_NN	3.493
NRT2	chr6D	15710069	15711537	H3K27me3	J411_NN	3.945
NRT2	chr6D	15706521	15708568	H3K27me3	J411_NN	3.32
NRT2	chr6D	15748937	15749141	H3K27me3	J411_NN	4.055
NRT2	chr6D	15746614	15747908	H3K27me3	J411_NN	4.164
NRT2	chr7A	621910808	621912222	H3K27me3	J411_NN	2.688
NRT2	chr7B	583922817	583923241	H3K27me3	J411_NN	1.266
NRT2	chr7D	540616819	540618302	H3K27me3	J411_NN	2.578
NRT2	chr1D	16504823	16505671	H3K27ac	J411_LN	0.489
NRT2	chr2A	33054358	33054710	H3K27ac	J411_LN	1.042
NRT2	chr2D	30787594	30787774	H3K27ac	J411_LN	0.709
NRT2	chr2D	30788027	30788275	H3K27ac	J411_LN	0.643
NRT2	chr2D	30788487	30788872	H3K27ac	J411_LN	0.58
NRT2	chr3A	475305071	475305519	H3K27ac	J411_LN	1.851
NRT2	chr3A	475304720	475304922	H3K27ac	J411_LN	2.21
NRT2	chr3A	475305821	475306577	H3K27ac	J411_LN	1.94
NRT2	chr3A	475306736	475306997	H3K27ac	J411_LN	2.443
NRT2	chr3B	457634696	457635040	H3K27ac	J411_LN	1.576
NRT2	chr3B	457634044	457634361	H3K27ac	J411_LN	1.911
NRT2	chr3B	457635190	457636066	H3K27ac	J411_LN	2.038
NRT2	chr3D	356622977	356623161	H3K27ac	J411_LN	1.906
NRT2	chr3D	356624118	356625022	H3K27ac	J411_LN	1.834
NRT2	chr6A	15746853	15747449	H3K27ac	J411_LN	2.3
NRT2	chr6A	15748327	15749012	H3K27ac	J411_LN	2.816
NRT2	chr6A	15747658	15748095	H3K27ac	J411_LN	2.043
NRT2	chr6A	15756313	15756934	H3K27ac	J411_LN	1.54
NRT2	chr6A	15755737	15755974	H3K27ac	J411_LN	1.345
NRT2	chr6A	15765026	15765206	H3K27ac	J411_LN	1.683
NRT2	chr6A	15765992	15767463	H3K27ac	J411_LN	1.376
NRT2	chr6A	15783905	15784324	H3K27ac	J411_LN	3.386
NRT2	chr6A	15782625	15782877	H3K27ac	J411_LN	3.037
NRT2	chr6A	15781397	15782330	H3K27ac	J411_LN	2.409
NRT2	chr6A	16377497	16377677	H3K27ac	J411_LN	0.531
NRT2	chr6A	16386667	16387105	H3K27ac	J411_LN	0.946
NRT2	chr6B	26590341	26590647	H3K27ac	J411_LN	4.22
NRT2	chr6B	26589470	26589872	H3K27ac	J411_LN	3.649
NRT2	chr6B	26591903	26592248	H3K27ac	J411_LN	3.836
NRT2	chr6B	26598441	26599034	H3K27ac	J411_LN	2.904
NRT2	chr6B	26596489	26597662	H3K27ac	J411_LN	3.126
NRT2	chr6B	26619322	26619509	H3K27ac	J411_LN	2.899
NRT2	chr6B	26614493	26614743	H3K27ac	J411_LN	2.997
NRT2	chr6B	26616931	26618753	H3K27ac	J411_LN	2.126
NRT2	chr6B	26626666	26627880	H3K27ac	J411_LN	1.825
NRT2	chr6B	26628267	26628536	H3K27ac	J411_LN	1.837
NRT2	chr6B	26635615	26635853	H3K27ac	J411_LN	3.952
NRT2	chr6B	26634354	26634823	H3K27ac	J411_LN	2.889
NRT2	chr6B	26633482	26634048	H3K27ac	J411_LN	2.253
NRT2	chr6B	26635141	26635331	H3K27ac	J411_LN	3.86
NRT2	chr6B	27122812	27123162	H3K27ac	J411_LN	0.501
NRT2	chr6B	27686208	27686811	H3K27ac	J411_LN	0.635
NRT2	chr6B	27778561	27778865	H3K27ac	J411_LN	0.944
NRT2	chr6D	14617173	14617599	H3K27ac	J411_LN	4.042
NRT2	chr6D	14619336	14619642	H3K27ac	J411_LN	3.387
NRT2	chr6D	14617975	14618251	H3K27ac	J411_LN	3.812
NRT2	chr6D	14615904	14616405	H3K27ac	J411_LN	2.928
NRT2	chr6D	14631503	14632339	H3K27ac	J411_LN	2.975
NRT2	chr6D	14632488	14633477	H3K27ac	J411_LN	1.838
NRT2	chr6D	14655247	14655606	H3K27ac	J411_LN	1.51
NRT2	chr6D	14656286	14657125	H3K27ac	J411_LN	1.558
NRT2	chr6D	14679572	14680816	H3K27ac	J411_LN	2.076
NRT2	chr6D	15383742	15384078	H3K27ac	J411_LN	0.522
NRT2	chr6D	15418503	15418683	H3K27ac	J411_LN	0.62
NRT2	chr7A	621910784	621911147	H3K27ac	J411_LN	2.503
NRT2	chr7A	621911526	621912221	H3K27ac	J411_LN	2.822
NRT2	chr7B	583922750	583923305	H3K27ac	J411_LN	2.873
NRT2	chr7D	540617574	540618232	H3K27ac	J411_LN	2.399
NRT2	chr7D	540627195	540627632	H3K27ac	J411_LN	0.73
NRT2	chr7D	540616760	540617339	H3K27ac	J411_LN	2.313
NRT2	chr1D	16504532	16506198	H3K27me3	J411_LN	2.352
NRT2	chr1D	16502036	16502448	H3K27me3	J411_LN	2.401
NRT2	chr2A	33054989	33055698	H3K27me3	J411_LN	1.854
NRT2	chr2A	33051545	33052819	H3K27me3	J411_LN	1.474
NRT2	chr2D	30787170	30788978	H3K27me3	J411_LN	1.08
NRT2	chr6A	15746956	15749141	H3K27me3	J411_LN	1.92
NRT2	chr6A	15755945	15756866	H3K27me3	J411_LN	0.924
NRT2	chr6A	15765034	15767682	H3K27me3	J411_LN	0.955
NRT2	chr6A	15783973	15784285	H3K27me3	J411_LN	1.204
NRT2	chr6A	15780919	15782816	H3K27me3	J411_LN	1.063
NRT2	chr6A	15951236	15952467	H3K27me3	J411_LN	2.502
NRT2	chr6A	16358045	16359533	H3K27me3	J411_LN	3.248
NRT2	chr6A	16357252	16357407	H3K27me3	J411_LN	3.231
NRT2	chr6A	16378290	16378851	H3K27me3	J411_LN	3.214
NRT2	chr6A	16373583	16376133	H3K27me3	J411_LN	2.013
NRT2	chr6A	16389865	16390262	H3K27me3	J411_LN	5.361
NRT2	chr6A	16386486	16388378	H3K27me3	J411_LN	2.978
NRT2	chr6B	26591247	26592711	H3K27me3	J411_LN	1.437
NRT2	chr6B	26596269	26598900	H3K27me3	J411_LN	1.39
NRT2	chr6B	26619322	26619643	H3K27me3	J411_LN	1.872
NRT2	chr6B	26616715	26618745	H3K27me3	J411_LN	1.24
NRT2	chr6B	26625461	26627474	H3K27me3	J411_LN	1.586
NRT2	chr6B	26633417	26635278	H3K27me3	J411_LN	1.5
NRT2	chr6B	27122335	27124581	H3K27me3	J411_LN	2.33
NRT2	chr6B	27172674	27172855	H3K27me3	J411_LN	5.257
NRT2	chr6B	27169225	27171216	H3K27me3	J411_LN	2.88
NRT2	chr6B	27685376	27687378	H3K27me3	J411_LN	3.727
NRT2	chr6B	27684304	27684823	H3K27me3	J411_LN	2.099
NRT2	chr6B	27777690	27779595	H3K27me3	J411_LN	3.654
NRT2	chr6B	27782325	27782467	H3K27me3	J411_LN	4.673
NRT2	chr6D	14619235	14620035	H3K27me3	J411_LN	1.174
NRT2	chr6D	14633981	14634212	H3K27me3	J411_LN	1.789
NRT2	chr6D	14631710	14632607	H3K27me3	J411_LN	1.312
NRT2	chr6D	14655062	14657185	H3K27me3	J411_LN	1.291
NRT2	chr6D	14679221	14680345	H3K27me3	J411_LN	1.593
NRT2	chr6D	15382999	15385342	H3K27me3	J411_LN	3.174
NRT2	chr6D	15381832	15382180	H3K27me3	J411_LN	4.065
NRT2	chr6D	15422478	15422628	H3K27me3	J411_LN	4.507
NRT2	chr6D	15417673	15419755	H3K27me3	J411_LN	3.091
NRT2	chr6D	15420996	15421333	H3K27me3	J411_LN	4.458
NRT2	chr6D	15658573	15661012	H3K27me3	J411_LN	2.854
NRT2	chr6D	15696030	15696255	H3K27me3	J411_LN	4.618
NRT2	chr6D	15699522	15700554	H3K27me3	J411_LN	3.094
NRT2	chr6D	15698295	15698660	H3K27me3	J411_LN	3.67
NRT2	chr6D	15697026	15697804	H3K27me3	J411_LN	3.605
NRT2	chr6D	15713011	15713330	H3K27me3	J411_LN	4.16
NRT2	chr6D	15710036	15711428	H3K27me3	J411_LN	3.202
NRT2	chr6D	15707411	15708460	H3K27me3	J411_LN	3.461
NRT2	chr6D	15749747	15750028	H3K27me3	J411_LN	3.876
NRT2	chr6D	15746477	15748170	H3K27me3	J411_LN	3.076
NRT2	chr6D	15743523	15743768	H3K27me3	J411_LN	3.066
NRT2	chr7A	621908944	621909090	H3K27me3	J411_LN	1.801
NRT2	chr7A	621910714	621911952	H3K27me3	J411_LN	0.9
NRT2	chr7B	583922866	583923271	H3K27me3	J411_LN	0.835
NRT2	chr7D	540616797	540617841	H3K27me3	J411_LN	0.983
NRT2	chr7D	540627343	540627487	H3K27me3	J411_LN	0.609
NRT2	chr7D	540615805	540616017	H3K27me3	J411_LN	1.299

## Sheet: figure2e
Geneid	Name	Label	TPM
TraesCS6B02G044100	TaNRT2_6B	J411-NN	1.21859
TraesCS6B02G044100	TaNRT2_6B	J411-NN	0.684646
TraesCS6B02G044100	TaNRT2_6B	J411-NN	0.450054
TraesCS6B02G044100	TaNRT2_6B	J411-LN	250.376
TraesCS6B02G044100	TaNRT2_6B	J411-LN	181.913
TraesCS6B02G044100	TaNRT2_6B	J411-LN	124.384
TraesCS6B02G044100	TaNRT2_6B	KN9204-NN	0.413344
TraesCS6B02G044100	TaNRT2_6B	KN9204-NN	1.38249
TraesCS6B02G044100	TaNRT2_6B	KN9204-NN	0.869263
TraesCS6B02G044100	TaNRT2_6B	KN9204-LN	6.82429
TraesCS6B02G044100	TaNRT2_6B	KN9204-LN	5.73524
TraesCS6B02G044100	TaNRT2_6B	KN9204-LN	7.19108
TraesCS7B02G020300	TaNPF2.3_7B	J411-NN	0.226219
TraesCS7B02G020300	TaNPF2.3_7B	J411-NN	0.141219
TraesCS7B02G020300	TaNPF2.3_7B	J411-NN	0.232078
TraesCS7B02G020300	TaNPF2.3_7B	J411-LN	3.67807
TraesCS7B02G020300	TaNPF2.3_7B	J411-LN	3.64342
TraesCS7B02G020300	TaNPF2.3_7B	J411-LN	2.72414
TraesCS7B02G020300	TaNPF2.3_7B	KN9204-NN	1.00373
TraesCS7B02G020300	TaNPF2.3_7B	KN9204-NN	0.559892
TraesCS7B02G020300	TaNPF2.3_7B	KN9204-NN	0.844778
TraesCS7B02G020300	TaNPF2.3_7B	KN9204-LN	7.68228
TraesCS7B02G020300	TaNPF2.3_7B	KN9204-LN	7.74209
TraesCS7B02G020300	TaNPF2.3_7B	KN9204-LN	8.45246

## Sheet: figure2f
Label	Condition	Tissue	Content
KN9204_Root	HN	Root	703.673
KN9204_Root	LN	Root	21.4286
J411_Root	HN	Root	780
J411_Root	LN	Root	20.0772
KN9204_Root	HN	Root	737.143
KN9204_Root	LN	Root	19.8413
J411_Root	HN	Root	741.905
J411_Root	LN	Root	20.8494
KN9204_Root	HN	Root	733.878
KN9204_Root	LN	Root	22.2222
J411_Root	HN	Root	808.571
J411_Root	LN	Root	19.305
KN9204_Shoot	HN	Shoot	850
KN9204_Shoot	LN	Shoot	141.071
J411_Shoot	HN	Shoot	909.89
J411_Shoot	LN	Shoot	117.201
KN9204_Shoot	HN	Shoot	894.643
KN9204_Shoot	LN	Shoot	137.5
J411_Shoot	HN	Shoot	1005.49
J411_Shoot	LN	Shoot	122.449
KN9204_Shoot	HN	Shoot	889.286
KN9204_Shoot	LN	Shoot	139.286
J411_Shoot	HN	Shoot	1040.11
J411_Shoot	LN	Shoot	125.948

[truncated: 58 more sheets: figure3a, figure3b, figure3c, figure3d, figure3e, figure3f, figure4a, figure4b, figure4c, figure4d, figure4f, figure5c, figure5d, figure5e, figure6b, figure6d, figure6e, figure6f, figure6h, figure6i …]
